# Supplementary material for: Selected Ion Extraction of Peptides with Heavy Isotopes and Hydrogen Loss Reduces the Type II Error in Plasma Proteomics
Source: ACS Omega. 2025 Jan 2;10(1):281–93. doi: 10.1021/acsomega.4c05624 (PMC11739973; doi:10.1021/acsomega.4c05624)
Supplement: Supplementary file 1 — ao4c05624_si_001.xlsx [file ao4c05624_si_001.xlsx]

## Sheet: All MSMS log peptide counts p v
Gene_Symbol_All_Data	Mean_p_value	n	All_MSMS_Cumulative_p_value	Log_all_MSMS_Cumulative_p_value	ObsNumber	Log_peptide_counts_all_MSMS
ALB	0.0112213	3007	0	#NAME?	1	3.47813
C3	0.00884897	967	0	#NAME?	2	2.98543
IGH@	0.00896824	881	0	#NAME?	3	2.94498
TF	0.0108076	803	0	#NAME?	4	2.90472
DKFZp686C11235	0.00863701	671	0	#NAME?	5	2.82672
FGA	0.00970556	664	0	#NAME?	6	2.82217
DKFZp686P15220	0.00741296	657	0	#NAME?	7	2.81757
HEL-214	0.00848365	655	0	#NAME?	8	2.81624
CP	0.00752554	652	0	#NAME?	9	2.81425
APOA1	0.0100445	649	0	#NAME?	10	2.81224
SERPINA1	0.00880916	624	0	#NAME?	11	2.79518
IGHG1	0.00777423	609	0	#NAME?	12	2.78462
ORM1	0.0107434	600	0	#NAME?	13	2.77815
HP	0.0106053	596	0	#NAME?	14	2.77525
DKFZp686C15213	0.00861263	579	0	#NAME?	15	2.76268
DKFZp686I15196	0.0084062	576	0	#NAME?	16	2.76042
DKFZp686G11190	0.00801109	566	0	#NAME?	17	2.75282
DKFZp686N02209	0.00826198	558	0	#NAME?	18	2.74663
DKFZp686O01196	0.00832338	556	0	#NAME?	19	2.74507
DKFZp686I04196	0.00827525	552	0	#NAME?	20	2.74194
DKFZp686H20196	0.00843063	547	0	#NAME?	21	2.73799
IGHG2	0.00881125	503	0	#NAME?	22	2.70157
DKFZp686K03196	0.00911698	494	0	#NAME?	23	2.69373
IGK@	0.00967052	487	0	#NAME?	24	2.68753
FGB	0.0079133	484	0	#NAME?	25	2.68485
DKFZp686E23209	0.00903562	475	0	#NAME?	26	2.67669
HEL-213	0.00936091	473	0	#NAME?	27	2.67486
C4B_2	0.00898972	457	0	#NAME?	28	2.65992
C4B	0.00904457	453	0	#NAME?	29	2.6561
IGL@	0.00870058	452	0	#NAME?	30	2.65514
APOA4	0.0136295	448	0	#NAME?	31	2.65128
C4A	0.00843844	442	0	#NAME?	32	2.64542
DKFZp686I15212	0.0089445	424	0	#NAME?	33	2.62737
ORM2	0.0148331	419	0	#NAME?	34	2.62221
AZGP1	0.0106023	415	0	#NAME?	35	2.61805
FLJ00385	0.00946048	404	0	#NAME?	36	2.60638
IGHG3	0.00938068	402	0	#NAME?	37	2.60423
ITIH4	0.00917415	367	0	#NAME?	38	2.56467
A2M	0.00954941	364	0	#NAME?	39	2.5611
IGHG4	0.0052747	364	0	#NAME?	40	2.5611
IGKC	0.00875387	364	0	#NAME?	41	2.5611
FGG	0.00840614	349	0	#NAME?	42	2.54283
DKFZp686M24218	0.00603811	335	0	#NAME?	43	2.52504
HPX	0.0105368	322	0	#NAME?	44	2.50786
DKFZp779N0926	0.00815472	307	0	#NAME?	45	2.48714
A1BG	0.0142299	284	0	#NAME?	46	2.45332
GC	0.00899468	283	0	#NAME?	47	2.45179
HBB	0.00843817	262	0	#NAME?	48	2.4183
DKFZp686K18196	0.0109257	256	0	#NAME?	49	2.40824
SNC73	0.0111909	253	0	#NAME?	50	2.40312
DKFZp686J11235	0.0113799	252	0	#NAME?	51	2.4014
IgLC-rG	0.00925271	251	0	#NAME?	52	2.39967
SERPINC1	0.0114843	246	0	#NAME?	53	2.39094
DKFZp686G21220	0.0118967	238	0	#NAME?	54	2.37658
IGHA1	0.0119283	237	0	#NAME?	55	2.37475
CFH	0.0144283	236	0	#NAME?	56	2.37291
IGLC2	0.00777543	235	0	#NAME?	57	2.37107
IGLC3	0.00774389	235	0	#NAME?	58	2.37107
HPR	0.0106344	233	0	#NAME?	59	2.36736
TTR	0.00732673	231	0	#NAME?	60	2.36361
DKFZp686L19235	0.0135008	221	0	#NAME?	61	2.34439
SERPINA3	0.00762822	219	0	#NAME?	62	2.34044
DKFZp686M08189	0.0134234	213	0	#NAME?	63	2.32838
IGLC7	0.00740521	213	0	#NAME?	64	2.32838
DKFZp686G21125	0.00965317	196	0	#NAME?	65	2.29226
AHSG	0.00564935	195	0	#NAME?	66	2.29003
DKFZp686C02218	0.0129043	194	0	#NAME?	67	2.2878
IGHA2	0.0129043	194	0	#NAME?	68	2.2878
IGLL5	0.00905667	193	0	#NAME?	69	2.28556
DKFZp781M0386	0.0077619	188	0	#NAME?	70	2.27416
ITIH2	0.0137177	188	0	#NAME?	71	2.27416
C1	0.00722291	185	0	#NAME?	72	2.26717
IGLC1	0.00722291	185	0	#NAME?	73	2.26717
ITIH1	0.00966454	185	0	#NAME?	74	2.26717
IGLC6	0.007402	182	0	#NAME?	75	2.26007
DKFZp686K04218	0.013179	180	0	#NAME?	76	2.25527
APCS	0.0103209	179	0	#NAME?	77	2.25285
CLU	0.0129875	172	0	#NAME?	78	2.23553
KNG1	0.0069536	167	0	#NAME?	79	2.22272
HBD	0.00744906	144	3.82519e-307	-306.417	85	2.15836
APOA2	0.00699	137	4.9357e-296	-295.307	86	2.13672
HBA1	0.0143981	152	1.15402e-280	-279.938	82	2.18184
CFB	0.0130658	147	1.18023e-277	-276.928	84	2.16732
IGHM	0.0159393	154	1.51421e-277	-276.82	81	2.18752
HBA2	0.014771	149	1.74644e-273	-272.758	83	2.17319
GSN	0.0115978	136	5.68927e-264	-263.245	87	2.13354
AAT	0.012436	135	6.05329e-258	-257.218	88	2.13033
PGLYRP2	0.00913704	116	2.84096e-237	-236.547	92	2.06446
AFM	0.011487	119	1.46147e-231	-230.835	91	2.07555
RBP4	0.0134286	121	3.10387e-227	-226.508	89	2.08279
SAA1	0.00887224	110	1.92158e-226	-225.716	96	2.04139
DKFZp686C02220	0.0110034	115	5.96621e-226	-225.224	93	2.0607
C9	0.0133804	120	1.50053e-225	-224.824	90	2.07918
TTN	0.0488482	166	2.23281e-218	-217.651	80	2.22011
HRG	0.0130923	111	9.74148e-210	-209.011	95	2.04532
LRG1	0.0130777	107	2.94463e-202	-201.531	97	2.02938
HMFT1766	0.0136577	105	1.63934e-196	-195.785	98	2.02119
VH3	0.00806851	92	2.66057e-193	-192.575	103	1.96379
APOB	0.0187412	111	1.90717e-192	-191.72	94	2.04532
F2	0.0123275	98	8.04836e-188	-187.094	99	1.99123
DKFZp686O16217	0.0100277	92	1.29016e-184	-183.889	102	1.96379
VTN	0.0130853	97	2.12788e-183	-182.672	100	1.98677
AT3	0.0113806	93	1.67241e-181	-180.777	101	1.96848
PLG	0.0145478	90	4.48562e-166	-165.348	104	1.95424
scFv	0.0126119	87	5.85843e-166	-165.232	105	1.93952
A30	0.00729412	74	7.24436e-159	-158.14	114	1.86923
HuVH8B	0.00942767	77	1.06943e-156	-155.971	109	1.88649
APOE	0.0160382	86	4.39988e-155	-154.357	106	1.9345
APOC3	0.00966871	76	7.72704e-154	-153.112	111	1.88081
KRT1	0.0155049	83	6.44201e-151	-150.191	107	1.91908
IGHV	0.00826974	72	1.14656e-150	-149.941	116	1.85733
GPX3	0.0111126	76	3.0346e-149	-148.518	110	1.88081
HF	0.0162438	81	1.16308e-145	-144.934	108	1.90849
AMBP	0.0132329	75	1.33059e-141	-140.876	112	1.87506
SAA2-SAA4	0.0134431	74	3.22839e-139	-138.491	113	1.86923
transthyretin/	0.0087533	66	1.5253e-136	-135.817	118	1.81954
SERPINF1	0.0145243	73	6.80635e-135	-134.167	115	1.86332
IGLL1	0.00568721	59	3.45988e-133	-132.461	124	1.77085
V2-7	0.00630547	60	9.61758e-133	-132.017	123	1.77815
V2-14	0.00356126	53	1.71784e-130	-129.765	135	1.72428
V_kappa_3	0.00631317	58	2.59627e-128	-127.586	127	1.76343
SAA2	0.00944704	63	2.77739e-128	-127.556	122	1.79934
V2-17	0.00516145	55	1.59376e-126	-125.798	131	1.74036
SERPINF2	0.0132072	64	5.39327e-121	-120.268	121	1.80618
AGT	0.00899421	57	2.37623e-117	-116.624	128	1.75587
V1-16	0.00705911	54	6.79959e-117	-116.168	132	1.73239
FN1	0.0164411	65	1.08523e-116	-115.964	120	1.81291
APOD	0.0215787	67	2.39685e-112	-111.62	117	1.82607
VKA17	0.00721592	51	5.92742e-110	-109.227	137	1.70757
DKFZp686F0970	0.00545008	48	2.22511e-109	-108.653	143	1.68124
C1S	0.0142674	58	8.95467e-108	-107.048	126	1.76343
V1-17	0.00806541	50	2.14451e-105	-104.669	140	1.69897
V2-6	0.00241898	40	2.21459e-105	-104.655	160	1.60206
SERPING1	0.0250738	65	8.89744e-105	-104.051	119	1.81291
C6	0.012513	53	1.4459e-101	-100.84	134	1.72428
DKFZp686O12165	0.0165246	52	2.20195e-93	-92.6572	136	1.716
IGFALS	0.0182287	53	6.60823e-93	-92.1799	133	1.72428
C2	0.021126	55	7.32671e-93	-92.1351	130	1.74036
C1R	0.0146769	50	2.14662e-92	-91.6682	139	1.69897
IGKV3-11	0.0102767	46	3.51029e-92	-91.4547	144	1.66276
C5	0.0279776	58	8.22293e-91	-90.085	125	1.76343
PROS1	0.0160083	50	1.64895e-90	-89.7828	138	1.69897
C8B	0.013499	48	1.79678e-90	-89.7455	142	1.68124
V_lambda_3	0.00791505	42	5.4333e-89	-88.2649	153	1.62325
SAA4	0.013468	45	6.58573e-85	-84.1814	147	1.65321
KRT9	0.014127	45	5.65318e-84	-83.2477	146	1.65321
LOC100293211	0.0143065	45	9.97634e-84	-83.001	145	1.65321
SDNK1	0.00429363	35	1.40885e-83	-82.8511	175	1.54407
VHCH1	0.00631195	37	4.03684e-82	-81.394	171	1.5682
NCOR2	0.0349278	55	7.48911e-81	-80.1256	129	1.74036
SERPIND1	0.0218033	48	1.7743e-80	-79.751	141	1.68124
APOH	0.0152679	43	7.98842e-79	-78.0975	150	1.63347
V_kappa_1	0.0107283	39	1.55122e-77	-76.8093	165	1.59106
CRP	0.0166134	43	3.01813e-77	-76.5203	149	1.63347
C8A	0.0195061	43	3.00133e-74	-73.5227	148	1.63347
CPB2	0.0141115	39	6.81395e-73	-72.1666	164	1.59106
DKFZp686L11144	0.0167122	40	8.34393e-72	-71.0786	159	1.60206
DKFZp686O13149	0.0163459	39	2.10337e-70	-69.6771	163	1.59106
PON1	0.0176473	39	4.17313e-69	-68.3795	162	1.59106
VH	0.0216709	41	5.90088e-69	-68.2291	156	1.61278
VH-7	0.0178817	39	6.9813e-69	-68.1561	161	1.59106
CFHR1	0.0165413	37	1.22202e-66	-65.9129	170	1.5682
V1-18	0.0102569	33	2.30968e-66	-65.6364	180	1.51851
APOC1	0.0171126	37	4.29252e-66	-65.3673	169	1.5682
V1-13	0.0122141	34	8.97937e-66	-65.0468	177	1.53148
DKFZp686I1370	0.0175075	37	9.98459e-66	-65.0007	168	1.5682
DKFZp779H1622	0.0127847	34	4.24149e-65	-64.3725	176	1.53148
SRP68	0.0320152	42	1.67874e-63	-62.775	152	1.62325
HBE1	0.03289	42	5.20814e-63	-62.2833	151	1.62325
S100A9	0.0103565	31	2.9624e-62	-61.5284	188	1.49136
APOL1	0.00765058	29	4.23769e-62	-61.3729	195	1.4624
IRF7	0.0294825	40	6.06139e-62	-61.2174	158	1.60206
C8G	0.0107717	31	1.00196e-61	-60.9991	187	1.49136
DENND1C	0.0215064	36	9.3849e-61	-60.0276	172	1.5563
VH87-2	0.0138266	32	3.18343e-60	-59.4971	183	1.50515
BAHCC1	0.0341535	40	2.17475e-59	-58.6626	157	1.60206
IGKV4-1	0.0150937	32	5.26596e-59	-58.2785	182	1.50515
F12	0.0174629	33	9.76834e-59	-58.0102	179	1.51851
IGKV	0.0100082	29	1.02404e-58	-57.9897	194	1.4624
KRT10	0.0307268	38	3.35473e-58	-57.4743	166	1.57978
FAM117B	0.0398885	41	4.31293e-58	-57.3652	155	1.61278
ECM1	0.0292005	37	1.65755e-57	-56.7805	167	1.5682
APOC4-APOC2	0.0168818	32	1.89405e-57	-56.7226	181	1.50515
ACTB	0.0134576	30	7.3965e-57	-56.131	192	1.47712
VH-3	0.0156336	31	1.03708e-56	-55.9842	186	1.49136
V2-19	0.00281884	21	2.8281e-54	-53.5485	252	1.32222
PNOC	0.031494	35	2.74141e-53	-52.562	174	1.54407
ACTG1	0.0133867	28	3.52265e-53	-52.4531	201	1.44716
APOC2	0.0134006	28	3.62655e-53	-52.4405	200	1.44716
AHNAK2	0.0531439	41	5.54104e-53	-52.2564	154	1.61278
HEL-176	0.000394529	15	8.73345e-52	-51.0588	333	1.17609
DKFZp779M0311	0.0194268	29	2.31023e-50	-49.6363	193	1.4624
DKFZp779M0222	0.0169179	28	2.47554e-50	-49.6063	199	1.44716
PZP	0.02273	30	4.98896e-50	-49.302	191	1.47712
PPRC1	0.0183003	28	2.23265e-49	-48.6512	198	1.44716
KRT2	0.0276682	31	5.02794e-49	-48.2986	185	1.49136
C7	0.0169266	27	1.48394e-48	-47.8286	203	1.43136
V1-22	0.00587386	21	1.4041e-47	-46.8526	251	1.32222
ITIH3	0.0181074	26	5.06092e-46	-45.2958	209	1.41497
KIF26A	0.0509131	35	5.48314e-46	-45.261	173	1.54407
LOC102725101	0.0182779	26	6.45776e-46	-45.1899	208	1.41497
CPN2	0.021771	27	1.32661e-45	-44.8773	202	1.43136
TMSB4X	0.0170395	25	6.11529e-45	-44.2136	214	1.39794
POTEE	0.0202428	26	9.18378e-45	-44.037	207	1.41497
CLEC3B	0.00818931	21	1.50727e-44	-43.8218	250	1.32222
ACTA2	0.0149926	24	1.66357e-44	-43.779	218	1.38021
ACTC1	0.0149926	24	1.66357e-44	-43.779	219	1.38021
ACTG2	0.0149926	24	1.66357e-44	-43.779	220	1.38021
ITIL	0.00847748	21	3.11601e-44	-43.5064	249	1.32222
POTEF	0.0187925	25	7.07304e-44	-43.1504	213	1.39794
CPN1	0.0160571	24	8.63037e-44	-43.064	217	1.38021
beta-globin	0.0135383	23	1.06156e-43	-42.9741	229	1.36173
HBG2	0.0135383	23	1.06156e-43	-42.9741	230	1.36173
HBG1	0.0164742	24	1.59692e-43	-42.7967	216	1.38021
FCGR3A	0.01145	22	1.96659e-43	-42.7063	239	1.34242
ZNF469	0.0515576	33	3.2037e-43	-42.4943	178	1.51851
V1-19	0.010201	21	1.51894e-42	-41.8185	248	1.32222
ACTA1	0.0155227	23	2.46745e-42	-41.6078	228	1.36173
SLC35E4	0.0462871	31	4.25852e-42	-41.3707	184	1.49136
LOC102725018	0.0335419	28	5.2052e-42	-41.2836	197	1.44716
KIAA1109	0.04268	30	8.06738e-42	-41.0933	190	1.47712
TMSB4XP4	0.0141222	22	1.98527e-41	-40.7022	238	1.34242
SERPINA7	0.00809967	19	1.82338e-40	-39.7391	261	1.27875
V5-6	0.00624092	18	2.06287e-40	-39.6855	288	1.25527
NEB	0.0508767	30	1.56877e-39	-38.8044	189	1.47712
TCHH	0.0183843	22	6.57424e-39	-38.1822	237	1.34242
HEL180	0.0170767	21	7.5939e-38	-37.1195	247	1.32222
QSOX2	0.0356388	25	6.28169e-37	-36.2019	212	1.39794
DKFZp686K139	0.0157342	20	8.64706e-37	-36.0631	255	1.30103
NAALAD2	0.036268	25	9.72949e-37	-36.0119	211	1.39794
SERPINA6	0.019731	21	1.57801e-36	-35.8019	246	1.32222
HLA-A	0.0535464	28	2.53778e-36	-35.5955	196	1.44716
NCKAP5L	0.0429462	26	2.8578e-36	-35.544	206	1.41497
SRRM2	0.0443935	26	6.76541e-36	-35.1697	205	1.41497
ENG	0.0453462	26	1.17504e-35	-34.9299	204	1.41497
ACTBL2	0.0115123	18	1.26167e-35	-34.8991	287	1.25527
POTEKP	0.00250094	13	1.49738e-34	-33.8247	389	1.11394
BTD	0.0141428	18	5.1243e-34	-33.2904	286	1.25527
VPS41	0.046375	24	9.79071e-33	-32.0092	215	1.38021
ATXN3	0.0305043	21	1.48449e-32	-31.8284	245	1.32222
APC	0.0547724	25	2.91101e-32	-31.536	210	1.39794
DNAH5	0.0425652	23	2.93942e-32	-31.5317	227	1.36173
FAM230A	0.0435478	23	4.96854e-32	-31.3038	226	1.36173
DPYSL2	0.0452739	23	1.2148e-31	-30.9155	225	1.36173
KLKB1	0.0153044	17	1.38643e-31	-30.8581	300	1.23045
C1QC	0.0153665	17	1.48512e-31	-30.8282	299	1.23045
MYH14	0.0402864	22	2.05815e-31	-30.6865	236	1.34242
CHD4	0.0352875	21	3.1626e-31	-30.5	244	1.32222
PKD2	0.0357	21	4.03676e-31	-30.394	243	1.32222
DKFZp686M0919	0.0490565	23	7.69175e-31	-30.114	223	1.36173
P4HA2	0.0490565	23	7.69175e-31	-30.114	224	1.36173
DPYSL3	0.04315	22	9.32347e-31	-30.0304	235	1.34242
HLA-DRB1	0.0510739	23	1.94348e-30	-29.7114	222	1.36173
KIAA1211	0.0388905	21	2.43617e-30	-29.6133	242	1.32222
HLA-B	0.0523696	23	3.45793e-30	-29.4612	221	1.36173
COL5A1	0.03368	20	3.52729e-30	-29.4526	254	1.30103
GPLD1	0.0242517	18	8.42071e-30	-29.0747	285	1.25527
FBLN1	0.0298637	19	1.06592e-29	-28.9723	260	1.27875
ZBTB8B	0.0246148	18	1.10038e-29	-28.9585	284	1.25527
COL4A3	0.0497409	22	2.12668e-29	-28.6723	234	1.34242
CALML5	0.000670055	9	2.72268e-29	-28.565	628	0.954243
DIAPH2	0.0505591	22	3.04497e-29	-28.5164	233	1.34242
TRABD	0.0508182	22	3.40738e-29	-28.4676	232	1.34242
COL4A4	0.0444729	21	4.07376e-29	-28.39	241	1.32222
ULIP	0.0445381	21	4.20111e-29	-28.3766	240	1.32222
SLFN14	0.02669	18	4.72361e-29	-28.3257	283	1.25527
C1QB	0.0137192	15	1.14802e-28	-27.9401	332	1.17609
DKFZp686H17246	0.00722859	13	1.47127e-28	-27.8323	388	1.11394
BYSL	0.0410425	20	1.8394e-28	-27.7353	253	1.30103
TACC2	0.0293944	18	2.68395e-28	-27.5712	282	1.25527
Raichu404X	0.0579545	22	6.13656e-28	-27.2121	231	1.34242
INO80	0.0199562	16	6.32795e-28	-27.1987	316	1.20412
F13A1	0.0264776	17	1.54508e-27	-26.8111	298	1.23045
IgH	0.0122372	14	1.68871e-27	-26.7724	356	1.14613
LUM	0.0328962	18	2.03526e-27	-26.6914	281	1.25527
COL1A1	0.0330056	18	2.16056e-27	-26.6654	280	1.25527
ANK2	0.0398632	19	2.5755e-27	-26.5891	259	1.27875
HMCN1	0.0406895	19	3.80329e-27	-26.4198	258	1.27875
GATAD2A	0.0411579	19	4.72726e-27	-26.3254	257	1.27875
PPBP	0.0180133	15	6.82198e-27	-26.1661	331	1.17609
XIRP2	0.0354	18	7.62182e-27	-26.1179	279	1.25527
LMNA	0.0364667	18	1.30056e-26	-25.8859	278	1.25527
FCGR3B	0.0143694	14	1.60001e-26	-25.7959	355	1.14613
CRAMP1	0.0369861	18	1.67763e-26	-25.7753	277	1.25527
VK3	0.0370894	18	1.76403e-26	-25.7535	276	1.25527
Fc-gamma	0.0105516	13	2.00977e-26	-25.6969	387	1.11394
COL23A1	0.0405833	18	8.91782e-26	-25.0497	275	1.25527
TNRC6B	0.0408111	18	9.86306e-26	-25.006	274	1.25527
ATR	0.0285812	16	1.98289e-25	-24.7027	315	1.20412
TMEM100	0.0504211	19	2.2368e-25	-24.6504	256	1.27875
LILRB3	0.0358882	17	2.7176e-25	-24.5658	297	1.23045
WDFY3	0.0433706	18	2.94788e-25	-24.5305	273	1.25527
BICRA	0.0436389	18	3.29402e-25	-24.4823	271	1.25527
GLTSCR1	0.0436389	18	3.29402e-25	-24.4823	272	1.25527
IGHD	0.00364465	10	4.13581e-25	-24.3834	533	1
COL3A1	0.0448	18	5.2845e-25	-24.277	270	1.25527
C1RL	0.0242407	15	5.86395e-25	-24.2318	330	1.17609
AHNAK	0.0463889	18	9.89581e-25	-24.0045	269	1.25527
SELENOP	0.0193324	14	1.01858e-24	-23.992	354	1.14613
CASC1	0.0200382	14	1.68278e-24	-23.774	353	1.14613
SLC26A2	0.0331313	16	2.10768e-24	-23.6762	314	1.20412
ARHGEF33	0.0489444	18	2.59813e-24	-23.5853	268	1.25527
MUC16	0.0504	18	4.40301e-24	-23.3563	267	1.25527
BMP2K	0.04248	17	4.7768e-24	-23.3209	296	1.23045
PDE4DIP	0.05075	18	4.98711e-24	-23.3022	266	1.25527
LOC102724997	0.0350688	16	5.23268e-24	-23.2813	313	1.20412
CPB1	0.0162385	13	5.45863e-24	-23.2629	386	1.11394
MELTF	0.035325	16	5.87915e-24	-23.2307	312	1.20412
NAP1L2	0.0431235	17	6.16798e-24	-23.2099	295	1.23045
IGSF21	0.0437588	17	7.9089e-24	-23.1019	294	1.23045
MMRN1	0.0167231	13	8.00038e-24	-23.0969	385	1.11394
SHKBP1	0.0522111	18	8.31252e-24	-23.0803	265	1.25527
SERPINA10	0.0119826	12	8.76187e-24	-23.0574	420	1.07918
COL4A1	0.0442118	17	9.42201e-24	-23.0259	293	1.23045
RTL9	0.0367337	16	1.09908e-23	-22.959	311	1.20412
F9	0.0171904	13	1.14476e-23	-22.9413	384	1.11394
MMACHC	0.0296267	15	1.18916e-23	-22.9248	329	1.17609
EGFR	0.0370938	16	1.28473e-23	-22.8912	310	1.20412
CRAMP1L	0.0386031	16	2.43198e-23	-22.614	309	1.20412
SFTPD	0.0557056	18	2.66792e-23	-22.5738	264	1.25527
FAM78B	0.0484882	17	4.52708e-23	-22.3442	292	1.23045
VL87-2	0.0137701	12	4.64771e-23	-22.3328	419	1.07918
HLA-C	0.0492941	17	5.99124e-23	-22.2225	291	1.23045
MBD1	0.0409938	16	6.36037e-23	-22.1965	308	1.20412
LOC101929379	0.033854	15	8.79326e-23	-22.0559	328	1.17609
DDR1	0.0271357	14	1.17376e-22	-21.9304	352	1.14613
COL6A2	0.0516471	17	1.32366e-22	-21.8782	290	1.23045
SLC4A7	0.0611333	18	1.42235e-22	-21.847	263	1.25527
KMT2A	0.0519882	17	1.48042e-22	-21.8296	289	1.23045
LOC101927859	0.0354267	15	1.73762e-22	-21.76	327	1.17609
LAMA1	0.0436875	16	1.76082e-22	-21.7543	307	1.20412
C4BPA	0.0109645	11	2.75335e-22	-21.5601	472	1.04139
RNF207	0.022	13	2.8281e-22	-21.5485	383	1.11394
OLIG3	0.0227154	13	4.28708e-22	-21.3678	382	1.11394
B2M	0.02985	14	4.45883e-22	-21.3508	351	1.14613
LOC102725015	0.0301357	14	5.09496e-22	-21.2929	350	1.14613
SOX11	0.0301429	14	5.11189e-22	-21.2914	349	1.14613
ZNF503	0.0481375	16	8.31259e-22	-21.0803	306	1.20412
GNAQ	0.048425	16	9.14353e-22	-21.0389	305	1.20412
LRRFIP1	0.04022	15	1.16582e-21	-20.9334	326	1.17609
SORBS3	0.0506875	16	1.89851e-21	-20.7216	304	1.20412
ANKRD18A	0.0508062	16	1.97094e-21	-20.7053	303	1.20412
KCTD1	0.0714444	18	2.35197e-21	-20.6286	262	1.25527
ABCF1	0.0431067	15	3.29736e-21	-20.4818	325	1.17609
GALNT10	0.0351929	14	4.47057e-21	-20.3496	348	1.14613
ADIPOQ	0.0205284	12	5.601e-21	-20.2517	418	1.07918
TRIO	0.0277077	13	5.67289e-21	-20.2462	381	1.11394
APOF	0.00589357	9	8.57835e-21	-20.0666	627	0.954243
APC2	0.04598	15	8.6803e-21	-20.0615	324	1.17609
MFI2	0.0373	14	1.00908e-20	-19.9961	347	1.14613
DACH1	0.0373286	14	1.01995e-20	-19.9914	346	1.14613
NAV3	0.0564187	16	1.05384e-20	-19.9772	302	1.20412
UNC80	0.0375429	14	1.10505e-20	-19.9566	345	1.14613
DNAH1	0.046978	15	1.19789e-20	-19.9216	323	1.17609
CENPE	0.0220225	12	1.30137e-20	-19.8856	417	1.07918
IGKV1-5	0.0157264	11	1.45517e-20	-19.8371	471	1.04139
GOLM1	0.015954	11	1.70437e-20	-19.7684	470	1.04139
DST	0.058875	16	2.08399e-20	-19.6811	301	1.20412
CNNM3	0.0395143	14	2.26234e-20	-19.6454	344	1.14613
factor	0.0165886	11	2.61769e-20	-19.5821	469	1.04139
IQCA1L	0.0314192	13	2.90765e-20	-19.5365	380	1.11394
POTEI	0.0402357	14	2.9145e-20	-19.5354	343	1.14613
LOC102725035	0.0317769	13	3.36863e-20	-19.4725	379	1.11394
ATRN	0.0328615	13	5.21126e-20	-19.2831	378	1.11394
WNK2	0.0333615	13	6.3416e-20	-19.1978	377	1.11394
ZNF185	0.0534667	15	8.34155e-20	-19.0788	322	1.17609
CDAN1	0.0341769	13	8.68018e-20	-19.0615	376	1.11394
LRCH3	0.055	15	1.27479e-19	-18.8946	321	1.17609
PRICKLE4	0.0562533	15	1.78741e-19	-18.7478	320	1.17609
DSCAML1	0.0274167	12	1.80375e-19	-18.7438	416	1.07918
RBBP7	0.0459	14	1.84237e-19	-18.7346	342	1.14613
SPEN	0.0362308	13	1.85357e-19	-18.732	375	1.11394
NACA	0.0459286	14	1.85849e-19	-18.7308	341	1.14613
FCF1	0.0363077	13	1.90538e-19	-18.72	374	1.11394
S100A8	0.028175	12	2.50246e-19	-18.6016	415	1.07918
IGFN1	0.0578	15	2.68483e-19	-18.5711	319	1.17609
SRCIN1	0.0472786	14	2.78805e-19	-18.5547	340	1.14613
GREB1	0.0474286	14	2.91448e-19	-18.5354	339	1.14613
ZNF281	0.0208164	11	3.18019e-19	-18.4975	468	1.04139
LOC101060789	0.0209753	11	3.4578e-19	-18.4612	467	1.04139
DKFZp313L0718	0.0143515	10	3.70658e-19	-18.431	532	1
ABCG2	0.0598	15	4.47216e-19	-18.3495	318	1.17609
PIP5KL1	0.0602333	15	4.98372e-19	-18.3024	317	1.17609
MYO18B	0.0499214	14	5.9706e-19	-18.224	338	1.14613
CD44	0.0095692	9	6.72791e-19	-18.1721	626	0.954243
CWC22	0.0400462	13	6.81225e-19	-18.1667	373	1.11394
MYCBP2	0.0509786	14	8.00622e-19	-18.0966	337	1.14613
ND1	0.0512643	14	8.65782e-19	-18.0626	336	1.14613
IL1RN	0.0515929	14	9.46791e-19	-18.0237	335	1.14613
WRNIP1	0.0418154	13	1.195e-18	-17.9226	372	1.11394
CRYBG3	0.0324742	12	1.37549e-18	-17.8615	414	1.07918
CPOX	0.0425138	13	1.48216e-18	-17.8291	371	1.11394
SRI	0.0431538	13	1.79992e-18	-17.7447	370	1.11394
MDN1	0.0433846	13	1.92914e-18	-17.7146	369	1.11394
TYK2	0.0337475	12	2.18222e-18	-17.6611	413	1.07918
AIM1	0.0441846	13	2.44638e-18	-17.6115	367	1.11394
CRYBG1	0.0441846	13	2.44638e-18	-17.6115	368	1.11394
MASP2	0.01743	10	2.58806e-18	-17.587	531	1
CD14	0.0258985	11	3.51584e-18	-17.454	466	1.04139
SLC25A33	0.0353136	12	3.76098e-18	-17.4247	412	1.07918
SLAIN2	0.0461692	13	4.33096e-18	-17.3634	366	1.11394
ZZEF1	0.0462385	13	4.41615e-18	-17.355	365	1.11394
PWWP2A	0.0359833	12	4.71212e-18	-17.3268	411	1.07918
PTPRD	0.0470769	13	5.57834e-18	-17.2535	364	1.11394
CST3	0.0366892	12	5.94914e-18	-17.2255	410	1.07918
ZNF48	0.0367833	12	6.13498e-18	-17.2122	409	1.07918
V2-11	0.00731625	8	8.20934e-18	-17.0857	751	0.90309
HSD11B1L	0.0377667	12	8.41984e-18	-17.0747	408	1.07918
SOS1	0.0493077	13	1.01834e-17	-16.9921	363	1.11394
taf4b	0.0496538	13	1.11529e-17	-16.9526	362	1.11394
HOXB3	0.0387692	12	1.15302e-17	-16.9382	407	1.07918
DNAH7	0.0498462	13	1.17277e-17	-16.9308	361	1.11394
EXOC1	0.0304364	11	2.07644e-17	-16.6827	465	1.04139
NAV2	0.0523308	13	2.2072e-17	-16.6562	360	1.11394
SOGA1	0.0662143	14	3.11404e-17	-16.5067	334	1.14613
DICER1	0.0539385	13	3.27101e-17	-16.4853	359	1.11394
OBSCN	0.0426667	12	3.63969e-17	-16.4389	406	1.07918
MXRA5	0.0427	12	3.67396e-17	-16.4349	405	1.07918
TPX2	0.0433917	12	4.45529e-17	-16.3511	404	1.07918
HERC2	0.0561692	13	5.53962e-17	-16.2565	358	1.11394
SIPA1L1	0.0442833	12	5.68701e-17	-16.2451	403	1.07918
MASP1	0.023807	10	5.84853e-17	-16.233	530	1
PAX4	0.0445833	12	6.16695e-17	-16.2099	401	1.07918
TTC16	0.0445833	12	6.16695e-17	-16.2099	402	1.07918
SMURF1	0.0340909	11	7.2281e-17	-16.141	464	1.04139
SHANK1	0.0574923	13	7.49768e-17	-16.1251	357	1.11394
JCHAIN	0.0349819	11	9.60019e-17	-16.0177	463	1.04139
VPS13B	0.0469417	12	1.14473e-16	-15.9413	400	1.07918
SMARCA2	0.0473583	12	1.27279e-16	-15.8952	399	1.07918
DNAH9	0.025864	10	1.33954e-16	-15.873	529	1
LOC101929748	0.0365355	11	1.54832e-16	-15.8101	462	1.04139
LOC642441	0.04845	12	1.67311e-16	-15.7765	398	1.07918
KRT80	0.0266836	10	1.82997e-16	-15.7376	528	1
CFI	0.02672	10	1.85509e-16	-15.7316	527	1
SDK1	0.0372091	11	1.89295e-16	-15.7229	461	1.04139
KRT6B	0.00578571	7	2.1702e-16	-15.6635	924	0.845098
OBSL1	0.0381	11	2.4557e-16	-15.6098	460	1.04139
PLCH1	0.0383636	11	2.64922e-16	-15.5769	459	1.04139
SCGB1D1	0.0185944	9	2.65735e-16	-15.5756	625	0.954243
COL5A3	0.0511667	12	3.21992e-16	-15.4922	397	1.07918
F8	0.0393	11	3.45397e-16	-15.4617	458	1.04139
SYNE2	0.051525	12	3.50119e-16	-15.4558	396	1.07918
CHORDC1	0.0285	10	3.53548e-16	-15.4516	526	1
ZNF200	0.0515833	12	3.54906e-16	-15.4499	395	1.07918
BF	0.011725	8	3.57193e-16	-15.4471	750	0.90309
DNAH8	0.0516667	12	3.61847e-16	-15.4415	394	1.07918
LGALS3BP	0.0193484	9	3.80025e-16	-15.4202	624	0.954243
SCN3A	0.0522583	12	4.14827e-16	-15.3821	393	1.07918
FTL	0.00634923	7	4.15955e-16	-15.381	923	0.845098
ZFHX2	0.0403636	11	4.63333e-16	-15.3341	457	1.04139
CLASRP	0.0409455	11	5.42329e-16	-15.2657	456	1.04139
FCN3	0.0201706	9	5.52683e-16	-15.2575	623	0.954243
GPRIN1	0.0410818	11	5.62531e-16	-15.2499	455	1.04139
ALDH5A1	0.0413091	11	5.97726e-16	-15.2235	454	1.04139
PPP1R12C	0.03036	10	6.653e-16	-15.177	525	1
ANK3	0.0419182	11	7.02145e-16	-15.1536	453	1.04139
AHDC1	0.0427227	11	8.65463e-16	-15.0628	452	1.04139
CARHSP1	0.0429	11	9.05796e-16	-15.043	451	1.04139
ZNF133	0.0317939	10	1.05545e-15	-14.9766	524	1
FLJ00072	0.0435909	11	1.07983e-15	-14.9666	450	1.04139
TGM5	0.0566667	12	1.09631e-15	-14.9601	392	1.07918
TNKS	0.0218856	9	1.15191e-15	-14.9386	622	0.954243
KRT77	0.0321487	10	1.17934e-15	-14.9284	523	1
MRPL15	0.0440455	11	1.21035e-15	-14.9171	449	1.04139
XRCC5	0.0572417	12	1.23751e-15	-14.9075	391	1.07918
ARHGAP6	0.0573333	12	1.2615e-15	-14.8991	390	1.07918
BDH2	0.03237	10	1.26307e-15	-14.8986	522	1
VLC8	0.01385	8	1.35394e-15	-14.8684	749	0.90309
PDZD7	0.0445182	11	1.36117e-15	-14.8661	448	1.04139
INTS1	0.0446636	11	1.4109e-15	-14.8505	447	1.04139
COL12A1	0.0448	11	1.45901e-15	-14.8359	446	1.04139
FAM186A	0.03309	10	1.57387e-15	-14.803	521	1
FOXD1	0.03317	10	1.61233e-15	-14.7925	520	1
TBL1XR1	0.0455455	11	1.74943e-15	-14.7571	445	1.04139
OTOL1	0.0456727	11	1.80396e-15	-14.7438	444	1.04139
PUM1	0.0458082	11	1.86369e-15	-14.7296	443	1.04139
KRIT1	0.0461818	11	2.03789e-15	-14.6908	442	1.04139
CLN3	0.0462455	11	2.069e-15	-14.6842	441	1.04139
CBLC	0.0464624	11	2.17828e-15	-14.6619	440	1.04139
CNTN3	0.02352	9	2.2026e-15	-14.6571	621	0.954243
HGFAC	0.0148551	8	2.37143e-15	-14.625	748	0.90309
CFHR3	0.034971	10	2.73578e-15	-14.5629	519	1
DAAM2	0.0478455	11	3.00779e-15	-14.5218	439	1.04139
BDP1	0.0483636	11	3.38617e-15	-14.4703	438	1.04139
UBXN2B	0.0246889	9	3.40811e-15	-14.4675	620	0.954243
COL27A1	0.03606	10	3.71755e-15	-14.4297	518	1
FBN1	0.03614	10	3.80086e-15	-14.4201	517	1
GRIP1	0.0250222	9	3.84532e-15	-14.4151	619	0.954243
SORBS1	0.03642	10	4.10582e-15	-14.3866	516	1
SBF2	0.036434	10	4.12163e-15	-14.3849	515	1
H	1.60333e-05	3	4.12165e-15	-14.3849	3402	0.477121
AARS2	0.0493091	11	4.18984e-15	-14.3778	437	1.04139
RPL14	0.036582	10	4.29215e-15	-14.3673	514	1
NSRP1	0.01617	8	4.67391e-15	-14.3303	747	0.90309
FMN2	0.0371	10	4.94014e-15	-14.3063	513	1
UNQ172	0.016317	8	5.02476e-15	-14.2989	746	0.90309
AEBP1	0.0501909	11	5.09185e-15	-14.2931	436	1.04139
CFTR	0.0258667	9	5.18399e-15	-14.2853	618	0.954243
KMT2B	0.0507909	11	5.80291e-15	-14.2364	435	1.04139
hCG_16695	0.03827	10	6.73883e-15	-14.1714	512	1
ENTHD2	0.0516182	11	6.93154e-15	-14.1592	434	1.04139
ZCCHC17	0.0385	10	7.15496e-15	-14.1454	511	1
NAV1	0.0522727	11	7.96208e-15	-14.099	433	1.04139
SPTBN5	0.03951	10	9.2698e-15	-14.0329	510	1
DYNC2H1	0.0530909	11	9.44543e-15	-14.0248	432	1.04139
TMEM255B	0.0533636	11	9.99308e-15	-14.0003	431	1.04139
DYNC1H1	0.0284778	9	1.23184e-14	-13.9094	617	0.954243
GABRD	0.04084	10	1.2908e-14	-13.8891	509	1
PEA15	0.0556	11	1.56972e-14	-13.8042	430	1.04139
ACTR5	0.0563636	11	1.82385e-14	-13.739	429	1.04139
FLG	0.0564182	11	1.84336e-14	-13.7344	428	1.04139
SOD1	0.0111309	7	2.1169e-14	-13.6743	922	0.845098
HIST1H2BO	0.0573636	11	2.21311e-14	-13.655	427	1.04139
TGM2	0.0578182	11	2.41384e-14	-13.6173	426	1.04139
KIAA1522	0.0307111	9	2.4303e-14	-13.6143	616	0.954243
SHISA6	0.05795	11	2.47507e-14	-13.6064	425	1.04139
PI16	0.0019318	5	2.69036e-14	-13.5702	1570	0.69897
CCT8L1P	0.04397	10	2.70125e-14	-13.5684	507	1
CCT8L2	0.04397	10	2.70125e-14	-13.5684	508	1
ARL10	0.04413	10	2.80117e-14	-13.5527	506	1
SOX12	0.04429	10	2.9044e-14	-13.5369	505	1
IGKV3D-7	0.0443	10	2.91097e-14	-13.536	504	1
MYH7	0.0589091	11	2.96487e-14	-13.528	424	1.04139
ARHGEF9	0.0455	10	3.80289e-14	-13.4199	503	1
SYMPK	0.04553	10	3.82804e-14	-13.417	502	1
LRRC32	0.0603636	11	3.8773e-14	-13.4115	423	1.04139
NRXN2	0.0324222	9	3.959e-14	-13.4024	615	0.954243
HAGHL	0.061	11	4.35139e-14	-13.3614	422	1.04139
LRCH4	0.0328222	9	4.42091e-14	-13.3545	614	0.954243
YME1L1	0.04635	10	4.57612e-14	-13.3395	501	1
HLA-DQB1	0.04654	10	4.7672e-14	-13.3217	500	1
KIF11	0.04657	10	4.79802e-14	-13.3189	499	1
LCAT	0.000475525	4	5.11321e-14	-13.2913	2222	0.60206
PTPN7	0.0473	10	5.60546e-14	-13.2514	498	1
C17orf53	0.0337778	9	5.72374e-14	-13.2423	613	0.954243
DCLK3	0.0339667	9	6.01834e-14	-13.2205	612	0.954243
MYH4	0.04778	10	6.201e-14	-13.2075	497	1
MTR	0.0481	10	6.62904e-14	-13.1785	496	1
ARID1B	0.0636364	11	6.93041e-14	-13.1592	421	1.04139
TRPC4	0.04833	10	6.95293e-14	-13.1578	495	1
DKFZp686O1553	0.01331	7	7.40025e-14	-13.1308	921	0.845098
SHROOM3	0.0351389	9	8.16756e-14	-13.0879	611	0.954243
HK2	0.0354444	9	8.82945e-14	-13.0541	610	0.954243
DKFZp686G1646	0.04954	10	8.90348e-14	-13.0504	493	1
KIF3C	0.04954	10	8.90348e-14	-13.0504	494	1
COL2A1	0.0496	10	9.01191e-14	-13.0452	492	1
PHLPP1	0.0234413	8	9.11688e-14	-13.0402	745	0.90309
CHRNA4	0.0497	10	9.19526e-14	-13.0364	491	1
HCRT	0.0356333	9	9.26207e-14	-13.0333	609	0.954243
BUD13	0.0499	10	9.57206e-14	-13.019	490	1
TLK2	0.0503	10	1.03676e-13	-12.9843	489	1
PIF1	0.0238375	8	1.04252e-13	-12.9819	744	0.90309
FANCD2	0.0361756	9	1.06105e-13	-12.9743	608	0.954243
CDH23	0.0362778	9	1.08834e-13	-12.9632	607	0.954243
USP24	0.05089	10	1.165e-13	-12.9337	488	1
CMTM2	0.0368222	9	1.24449e-13	-12.905	606	0.954243
ABCA4	0.0515	10	1.31242e-13	-12.8819	487	1
GOLGA6L2	0.05158	10	1.33295e-13	-12.8752	486	1
CDH5	0.0373889	9	1.42785e-13	-12.8453	605	0.954243
DNMBP	0.0248587	8	1.45826e-13	-12.8362	743	0.90309
SPIRE1	0.0375778	9	1.4941e-13	-12.8256	604	0.954243
KCNH2	0.05246	10	1.57864e-13	-12.8017	485	1
PABPN1	0.0148336	7	1.58023e-13	-12.8013	920	0.845098
RECQL5	0.0535	10	1.92105e-13	-12.7165	484	1
NUBP2	0.0388	9	1.9929e-13	-12.7005	603	0.954243
ARHGAP35	0.0391556	9	2.16342e-13	-12.6649	602	0.954243
KIF18B	0.0391667	9	2.16895e-13	-12.6638	601	0.954243
CASZ1	0.0393222	9	2.24772e-13	-12.6483	600	0.954243
POLA1	0.0396444	9	2.41903e-13	-12.6164	599	0.954243
RAB11FIP4	0.0397711	9	2.48949e-13	-12.6039	598	0.954243
CASC3	0.0402111	9	2.74862e-13	-12.5609	597	0.954243
E2F4	0.0402444	9	2.76919e-13	-12.5576	596	0.954243
VASN	0.0163657	7	3.14445e-13	-12.5025	919	0.845098
NOS3	0.05624	10	3.16558e-13	-12.4995	483	1
COL11A1	0.0408844	9	3.19171e-13	-12.496	595	0.954243
ATP8A1	0.0565	10	3.31501e-13	-12.4795	482	1
BST1	0.05676	10	3.47075e-13	-12.4596	481	1
VWA5B1	0.041296	9	3.49279e-13	-12.4568	594	0.954243
BCL2L12	0.0575	10	3.95074e-13	-12.4033	480	1
ITPR2	0.05769	10	4.08324e-13	-12.389	479	1
LOC107984208	0.0420889	9	4.14483e-13	-12.3825	593	0.954243
KIAA1671	0.0581	10	4.3829e-13	-12.3582	478	1
PYCRL	0.0431889	9	5.22815e-13	-12.2817	592	0.954243
DIDO1	0.0432222	9	5.26458e-13	-12.2786	591	0.954243
NIN	0.0594	10	5.46845e-13	-12.2621	477	1
MYH8	0.0437556	9	5.87894e-13	-12.2307	590	0.954243
LOC102723607	0.0180643	7	6.2769e-13	-12.2023	918	0.845098
HNRNPA0	0.0445889	9	6.9669e-13	-12.157	589	0.954243
SCN4A	0.03025	8	7.01137e-13	-12.1542	742	0.90309
DEFA1B	0.00950411	6	7.37004e-13	-12.1325	1166	0.778151
DEFA3	0.00950411	6	7.37004e-13	-12.1325	1167	0.778151
HBD/HBB	0.003782	5	7.73762e-13	-12.1114	1569	0.69897
ZRANB2	0.0454556	9	8.28481e-13	-12.0817	588	0.954243
COL7A1	0.046	9	9.2219e-13	-12.0352	587	0.954243
ZNF541	0.0460556	9	9.32263e-13	-12.0305	586	0.954243
CMYA5	0.0462889	9	9.75643e-13	-12.0107	585	0.954243
KY	0.0465556	9	1.02741e-12	-11.9883	584	0.954243
PKP3	0.04682	9	1.08114e-12	-11.9661	583	0.954243
PELP1	0.0636	10	1.08286e-12	-11.9654	476	1
RPN1	0.0468456	9	1.08646e-12	-11.964	582	0.954243
DNAH14	0.064	10	1.15292e-12	-11.9382	475	1
FTSH	0.0472778	9	1.18009e-12	-11.9281	581	0.954243
ECSIT	0.0324337	8	1.22455e-12	-11.912	741	0.90309
TNRC18	0.0476667	9	1.27038e-12	-11.8961	580	0.954243
LTBP3	0.0327662	8	1.32866e-12	-11.8766	740	0.90309
HUWE1	0.0479878	9	1.34951e-12	-11.8698	579	0.954243
PREX1	0.0651	10	1.36713e-12	-11.8642	474	1
EIF4G1	0.0480889	9	1.37532e-12	-11.8616	578	0.954243
KRT4	0.033167	8	1.46437e-12	-11.8344	739	0.90309
SLC30A3	0.0486667	9	1.53139e-12	-11.8149	577	0.954243
MAP1A	0.0487667	9	1.55994e-12	-11.8069	576	0.954243
EHMT2	0.033725	8	1.67346e-12	-11.7764	738	0.90309
TMEM44	0.0491889	9	1.68579e-12	-11.7732	575	0.954243
RYR2	0.0493333	9	1.73087e-12	-11.7617	574	0.954243
TEX13C	0.0494444	9	1.76627e-12	-11.7529	573	0.954243
V3-3	0.0343311	8	1.92976e-12	-11.7145	737	0.90309
DKFZp686A22123	0.0501111	9	1.99254e-12	-11.7006	571	0.954243
FNDC1	0.0501111	9	1.99254e-12	-11.7006	572	0.954243
APOM	0.0345	8	2.00702e-12	-11.6974	736	0.90309
PAF1	0.0348987	8	2.20029e-12	-11.6575	735	0.90309
KIFC2	0.0508556	9	2.27534e-12	-11.643	570	0.954243
HK1	0.0508889	9	2.28879e-12	-11.6404	568	0.954243
NPTN	0.0508889	9	2.28879e-12	-11.6404	569	0.954243
SYNE1	0.0692	10	2.51803e-12	-11.5989	473	1
EIF3A	0.0356375	8	2.6017e-12	-11.5847	734	0.90309
PCNT	0.0357875	8	2.69061e-12	-11.5701	733	0.90309
C9orf131	0.0359625	8	2.79769e-12	-11.5532	732	0.90309
TBATA	0.0521111	9	2.83382e-12	-11.5476	567	0.954243
CRTAC1	0.0360625	8	2.86053e-12	-11.5436	731	0.90309
SF3B3	0.0361875	8	2.94082e-12	-11.5315	730	0.90309
NEK1	0.0524111	9	2.98408e-12	-11.5252	566	0.954243
GRIK5	0.0363125	8	3.02308e-12	-11.5196	729	0.90309
PHRF1	0.0365	8	3.15023e-12	-11.5017	728	0.90309
DKFZp686M1669	0.036625	8	3.23758e-12	-11.4898	727	0.90309
PLGLA	0.0366387	8	3.24732e-12	-11.4885	726	0.90309
PARN	0.0368	8	3.36343e-12	-11.4732	725	0.90309
NUP210L	0.0532222	9	3.42639e-12	-11.4652	565	0.954243
ABCB5	0.0231143	7	3.52503e-12	-11.4528	917	0.845098
COL6A3	0.0537444	9	3.74112e-12	-11.427	564	0.954243
RIN2	0.037375	8	3.80759e-12	-11.4194	724	0.90309
PYCR3	0.0374625	8	3.87948e-12	-11.4112	723	0.90309
KDM3B	0.0376	8	3.99487e-12	-11.3985	722	0.90309
PLEC	0.0542222	9	4.05131e-12	-11.3924	563	0.954243
AKNAD1	0.0235857	7	4.06016e-12	-11.3915	916	0.845098
AACS	0.0377125	8	4.0915e-12	-11.3881	721	0.90309
PCDHGA12	0.0543111	9	4.11148e-12	-11.386	562	0.954243
CDV3	0.0236343	7	4.11905e-12	-11.3852	915	0.845098
GPKOW	0.0543778	9	4.15713e-12	-11.3812	561	0.954243
ASPH	0.0544444	9	4.20322e-12	-11.3764	557	0.954243
BCOR	0.0544444	9	4.20322e-12	-11.3764	558	0.954243
BCOR-RARA	0.0544444	9	4.20322e-12	-11.3764	559	0.954243
LOC100996724	0.0544444	9	4.20322e-12	-11.3764	560	0.954243
CDCA2	0.0545556	9	4.28106e-12	-11.3684	556	0.954243
CHD8	0.0545778	9	4.29678e-12	-11.3669	555	0.954243
IFNGR1	0.0238571	7	4.39875e-12	-11.3567	914	0.845098
MAP3K9	0.0381625	8	4.49878e-12	-11.3469	720	0.90309
PIWIL1	0.0383125	8	4.6422e-12	-11.3333	719	0.90309
FIS1	0.0383563	8	4.68478e-12	-11.3293	718	0.90309
TROPH	0.0554444	9	4.95134e-12	-11.3053	554	0.954243
RYR1	0.0557778	9	5.22578e-12	-11.2818	553	0.954243
GALNT2	0.039	8	5.35201e-12	-11.2715	717	0.90309
PCM1	0.056	9	5.41617e-12	-11.2663	552	0.954243
MTCH1	0.0563333	9	5.71333e-12	-11.2431	551	0.954243
MAP1B	0.0563956	9	5.77037e-12	-11.2388	550	0.954243
CACNA1H	0.0565	9	5.86727e-12	-11.2316	549	0.954243
DOK7	0.03975	8	6.233e-12	-11.2053	715	0.90309
SASH1	0.03975	8	6.233e-12	-11.2053	716	0.90309
ACAD8	0.0572667	9	6.62395e-12	-11.1789	548	0.954243
HELZ	0.040125	8	6.71924e-12	-11.1727	714	0.90309
SPATA31D1	0.0253857	7	6.794e-12	-11.1679	913	0.845098
FPGS	0.0402375	8	6.87144e-12	-11.163	713	0.90309
RAD50	0.0578	9	7.2003e-12	-11.1426	547	0.954243
IGM	0.026	7	8.03181e-12	-11.0952	909	0.845098
LOC102723407	0.026	7	8.03181e-12	-11.0952	910	0.845098
VH4	0.026	7	8.03181e-12	-11.0952	911	0.845098
VH4-34	0.026	7	8.03181e-12	-11.0952	912	0.845098
FOXF1	0.04125	8	8.38285e-12	-11.0766	711	0.90309
VPS13A	0.04125	8	8.38285e-12	-11.0766	712	0.90309
DNMT1	0.041275	8	8.42358e-12	-11.0745	710	0.90309
APOA1BP	0.0593333	9	9.11357e-12	-11.0403	546	0.954243
MVP	0.0594444	9	9.26833e-12	-11.033	545	0.954243
COL22A1	0.0595556	9	9.42542e-12	-11.0257	544	0.954243
IRF2BP2	0.0418875	8	9.4771e-12	-11.0233	709	0.90309
ERCC6	0.0421125	8	9.89209e-12	-11.0047	708	0.90309
KIAA1210	0.0604444	9	1.07698e-11	-10.9678	543	0.954243
MKI67	0.0271429	7	1.0854e-11	-10.9644	908	0.845098
PA2G4	0.0271571	7	1.0894e-11	-10.9628	907	0.845098
ESR1	0.042775	8	1.12078e-11	-10.9505	707	0.90309
GRIK2	0.04285	8	1.1366e-11	-10.9444	706	0.90309
PGBD1	0.042875	8	1.14191e-11	-10.9424	705	0.90309
LMO7	0.04325	8	1.2243e-11	-10.9121	704	0.90309
ATP9B	0.043675	8	1.32392e-11	-10.8781	703	0.90309
PRR11	0.062	9	1.35371e-11	-10.8685	542	0.954243
MORF4L2	0.0628111	9	1.5217e-11	-10.8177	541	0.954243
OTOF	0.04485	8	1.63719e-11	-10.7859	702	0.90309
hCG_1745555	0.044875	8	1.64451e-11	-10.784	700	0.90309
WDFY4	0.044875	8	1.64451e-11	-10.784	701	0.90309
FASN	0.0295	7	1.94426e-11	-10.7112	906	0.845098
ADAP1	0.045825	8	1.94455e-11	-10.7112	699	0.90309
RJD9	0.0458363	8	1.94838e-11	-10.7103	698	0.90309
V3-4	0.0295714	7	1.97745e-11	-10.7039	905	0.845098
VWA8	0.0646667	9	1.97754e-11	-10.7039	540	0.954243
NOS2	0.046	8	2.00476e-11	-10.6979	697	0.90309
COL18A1	0.00726	5	2.01689e-11	-10.6953	1568	0.69897
ALPK3	0.046375	8	2.1393e-11	-10.6697	696	0.90309
FLJ00176	0.046625	8	2.23332e-11	-10.651	695	0.90309
COL5A2	0.04665	8	2.24292e-11	-10.6492	694	0.90309
LRP11	0.0467125	8	2.26707e-11	-10.6445	693	0.90309
ADGRB3	0.0657778	9	2.30522e-11	-10.6373	537	0.954243
BAI3	0.0657778	9	2.30522e-11	-10.6373	538	0.954243
ZNF608	0.0657778	9	2.30522e-11	-10.6373	539	0.954243
LRRC10	0.046875	8	2.33094e-11	-10.6325	692	0.90309
CFAP54	0.0658889	9	2.34051e-11	-10.6307	535	0.954243
HSPG2	0.0658889	9	2.34051e-11	-10.6307	536	0.954243
SURF4	0.0304	7	2.39947e-11	-10.6199	904	0.845098
LOC102724575	0.017	6	2.41376e-11	-10.6173	1165	0.778151
PPP1CA	0.047125	8	2.43227e-11	-10.614	691	0.90309
ABCB4	0.0305429	7	2.47952e-11	-10.6056	903	0.845098
UGT1A6	0.04725	8	2.48436e-11	-10.6048	690	0.90309
CARD10	0.0305714	7	2.4958e-11	-10.6028	902	0.845098
USP37	0.0475	8	2.59149e-11	-10.5865	689	0.90309
RPS6KL1	0.0667778	9	2.64051e-11	-10.5783	534	0.954243
DKFZp781N1972	0.047875	8	2.75975e-11	-10.5591	688	0.90309
SELL	0.048	8	2.81793e-11	-10.5501	687	0.90309
DUS3L	0.04825	8	2.9375e-11	-10.532	685	0.90309
PI4KA	0.04825	8	2.9375e-11	-10.532	686	0.90309
LYST	0.048375	8	2.99894e-11	-10.523	684	0.90309
CEP170B	0.0320429	7	3.46832e-11	-10.4599	901	0.845098
PROB1	0.0497	8	3.72264e-11	-10.4291	683	0.90309
CD244	0.01844	6	3.93157e-11	-10.4054	1164	0.778151
GRM3	0.050275	8	4.08147e-11	-10.3892	682	0.90309
TLR10	0.0505	8	4.22991e-11	-10.3737	681	0.90309
STARD9	0.05075	8	4.40036e-11	-10.3565	680	0.90309
ASXL3	0.0509125	8	4.51435e-11	-10.3454	679	0.90309
GOLGB1	0.05105	8	4.61281e-11	-10.336	678	0.90309
RAPGEF6	0.0510875	8	4.63999e-11	-10.3335	677	0.90309
SCN5A	0.0512125	8	4.7316e-11	-10.325	676	0.90309
ITGB4	0.051375	8	4.85305e-11	-10.314	675	0.90309
ENOX1	0.0515	8	4.94832e-11	-10.3055	674	0.90309
IGFBP3	0.0338571	7	5.09979e-11	-10.2924	900	0.845098
LOC101928892	0.0338714	7	5.11487e-11	-10.2912	899	0.845098
COL4A6	0.05175	8	5.14379e-11	-10.2887	671	0.90309
DKFZp781A0677	0.05175	8	5.14379e-11	-10.2887	672	0.90309
FOXO3	0.05175	8	5.14379e-11	-10.2887	673	0.90309
LYZ	0.000374333	3	5.24536e-11	-10.2802	3401	0.477121
CCDC159	0.0341286	7	5.39295e-11	-10.2682	898	0.845098
CFD	0.0341571	7	5.42464e-11	-10.2656	897	0.845098
CACNA1E	0.05225	8	5.55508e-11	-10.2553	670	0.90309
NUGGC	0.0345714	7	5.9023e-11	-10.229	896	0.845098
KMT5A	0.052775	8	6.01764e-11	-10.2206	669	0.90309
HSPD1	0.0348571	7	6.25234e-11	-10.204	895	0.845098
DDX26B	0.0348714	7	6.2703e-11	-10.2027	893	0.845098
INTS6L	0.0348714	7	6.2703e-11	-10.2027	894	0.845098
COL28A1	0.05305	8	6.27311e-11	-10.2025	668	0.90309
LOC283685	0.0531	8	6.32057e-11	-10.1992	667	0.90309
AKT2	0.0352857	7	6.81071e-11	-10.1668	892	0.845098
USO1	0.0353854	7	6.94658e-11	-10.1582	891	0.845098
BPTF	0.0539	8	7.12377e-11	-10.1473	666	0.90309
PHLDA2	0.02045	6	7.31408e-11	-10.1358	1163	0.778151
NMUR2	0.020525	6	7.47651e-11	-10.1263	1162	0.778151
LOC102725307	0.0359571	7	7.77135e-11	-10.1095	890	0.845098
HS3ST6	0.0545	8	7.78345e-11	-10.1088	665	0.90309
C16orf59	0.054625	8	7.92742e-11	-10.1009	664	0.90309
LDHAL6A	0.0360714	7	7.94591e-11	-10.0999	889	0.845098
SHBG	0.0364874	7	8.60999e-11	-10.065	888	0.845098
ADM2	0.0365714	7	8.74971e-11	-10.058	887	0.845098
BSN	0.055375	8	8.84117e-11	-10.0535	662	0.90309
PRKACB	0.055375	8	8.84117e-11	-10.0535	663	0.90309
VPS51	0.0368429	7	9.21453e-11	-10.0355	886	0.845098
MACF1	0.056125	8	9.8458e-11	-10.0067	661	0.90309
ITGA9	0.05625	8	1.00226e-10	-9.99902	660	0.90309
BTBD19	0.056525	8	1.04214e-10	-9.98208	659	0.90309
CDC73	0.056625	8	1.05698e-10	-9.97593	658	0.90309
SH3BP2	0.056725	8	1.072e-10	-9.9698	657	0.90309
PARP14	0.057	8	1.11429e-10	-9.953	656	0.90309
KIFC3	0.057125	8	1.13399e-10	-9.94539	655	0.90309
UTY	0.057375	8	1.17431e-10	-9.93022	654	0.90309
KIF13A	0.0384286	7	1.2376e-10	-9.90742	885	0.845098
DNHD1	0.0385143	7	1.25705e-10	-9.90065	884	0.845098
SLC4A2	0.0579125	8	1.26526e-10	-9.89782	653	0.90309
DNAH12	0.0386	7	1.27677e-10	-9.89389	883	0.845098
UBN1	0.0386429	7	1.28672e-10	-9.89052	882	0.845098
KRT7	0.022506	6	1.29954e-10	-9.88621	1161	0.778151
ADPRHL2	0.0387714	7	1.31699e-10	-9.88042	881	0.845098
KLC1	0.058625	8	1.39528e-10	-9.85534	652	0.90309
ERVK-19	0.0391429	7	1.40789e-10	-9.85143	880	0.845098
ITGAL	0.05875	8	1.41926e-10	-9.84794	651	0.90309
GFAP	0.0228393	6	1.41939e-10	-9.8479	1160	0.778151
EID2	0.0392286	7	1.42961e-10	-9.84478	879	0.845098
USP9X	0.0396557	7	1.5422e-10	-9.81186	878	0.845098
GNPTG	0.03967	7	1.54609e-10	-9.81076	877	0.845098
RUSC1	0.0397	7	1.5543e-10	-9.80847	876	0.845098
CGN	0.0595	8	1.57085e-10	-9.80386	650	0.90309
DGKZ	0.059625	8	1.59745e-10	-9.79657	649	0.90309
PALD1	0.0398571	7	1.59788e-10	-9.79646	874	0.845098
SF3B1	0.0398571	7	1.59788e-10	-9.79646	875	0.845098
GLIS2	0.059875	8	1.65183e-10	-9.78204	647	0.90309
PKN3	0.059875	8	1.65183e-10	-9.78204	648	0.90309
MST1	0.0401286	7	1.67562e-10	-9.77582	873	0.845098
PCSK4	0.0600125	8	1.68242e-10	-9.77407	646	0.90309
RIOK2	0.0403286	7	1.73496e-10	-9.76071	872	0.845098
LOC100653137	0.0404286	7	1.7653e-10	-9.75318	871	0.845098
PGAP2	0.0404857	7	1.78284e-10	-9.74889	870	0.845098
LOC102723813	0.0605	8	1.79491e-10	-9.74596	645	0.90309
ARHGAP23	0.0405286	7	1.79609e-10	-9.74567	869	0.845098
HIF3A	0.0406429	7	1.83185e-10	-9.73711	868	0.845098
ACBD3	0.0238667	6	1.84821e-10	-9.73325	1159	0.778151
NDUFS1	0.0409143	7	1.91922e-10	-9.71688	867	0.845098
KAZN	0.041	7	1.94754e-10	-9.71051	866	0.845098
DCUN1D4	0.0412857	7	2.04455e-10	-9.6894	864	0.845098
IRS4	0.0412857	7	2.04455e-10	-9.6894	865	0.845098
BRWD1	0.0615	8	2.04645e-10	-9.689	644	0.90309
RIN1	0.0413414	7	2.06395e-10	-9.6853	863	0.845098
CAMK2A	0.0415714	7	2.14568e-10	-9.66844	862	0.845098
SHF	0.0417714	7	2.21899e-10	-9.65384	861	0.845098
AOX1	0.02465	6	2.24337e-10	-9.6491	1158	0.778151
COL11A2	0.06225	8	2.25484e-10	-9.64689	643	0.90309
CCDC46	0.042	7	2.30539e-10	-9.63725	859	0.845098
CEP112	0.042	7	2.30539e-10	-9.63725	860	0.845098
NRG2	0.0625	8	2.32831e-10	-9.63296	642	0.90309
MYH1	0.0421143	7	2.34967e-10	-9.62899	858	0.845098
CCNB2	0.0248667	6	2.36432e-10	-9.62629	1157	0.778151
DPCR1	0.062875	8	2.44244e-10	-9.61218	641	0.90309
MBTPS1	0.04239	7	2.45948e-10	-9.60916	857	0.845098
MLXIPL	0.06325	8	2.56144e-10	-9.59152	640	0.90309
SHC3	0.0427143	7	2.59425e-10	-9.58599	856	0.845098
ZNF687	0.0428143	7	2.63707e-10	-9.57888	855	0.845098
TRANK1	0.0635	8	2.64356e-10	-9.57781	639	0.90309
MLLT4	0.0428571	7	2.6556e-10	-9.57584	854	0.845098
ABCB1	0.0254667	6	2.72793e-10	-9.56417	1156	0.778151
C10orf142	0.064	8	2.81475e-10	-9.55056	637	0.90309
ERN1	0.064	8	2.81475e-10	-9.55056	638	0.90309
PRRT1	0.064125	8	2.85903e-10	-9.54378	636	0.90309
LOC100288966	0.0434286	7	2.91359e-10	-9.53557	851	0.845098
POTED	0.0434286	7	2.91359e-10	-9.53557	852	0.845098
RAB11FIP1	0.0434286	7	2.91359e-10	-9.53557	853	0.845098
SH3D21	0.0435571	7	2.97451e-10	-9.52658	850	0.845098
SHROOM4	0.02585	6	2.98376e-10	-9.52524	1155	0.778151
TM7SF2	0.0645	8	2.99556e-10	-9.52352	635	0.90309
MXD4	0.0259667	6	3.06547e-10	-9.5135	1154	0.778151
DF	0.0260167	6	3.10106e-10	-9.50849	1153	0.778151
UCHL1	0.0438571	7	3.12092e-10	-9.50572	849	0.845098
PRAM1	0.065	8	3.18645e-10	-9.49669	634	0.90309
PPP1R10	0.044	7	3.19278e-10	-9.49583	847	0.845098
V3-2	0.044	7	3.19278e-10	-9.49583	848	0.845098
NEK4	0.0442429	7	3.3182e-10	-9.4791	846	0.845098
MAP7D2	0.0442857	7	3.34076e-10	-9.47615	845	0.845098
EBF3	0.0265	6	3.46318e-10	-9.46052	1152	0.778151
EPC2	0.0445714	7	3.49459e-10	-9.4566	844	0.845098
PACS1	0.0447429	7	3.58976e-10	-9.44493	843	0.845098
FSIP2	0.06611	8	3.64869e-10	-9.43786	633	0.90309
C19orf15	0.0267333	6	3.65022e-10	-9.43768	1151	0.778151
C12orf55	0.066625	8	3.88238e-10	-9.4109	632	0.90309
ARHGEF17	0.0452857	7	3.90597e-10	-9.40827	841	0.845098
PCLO	0.0452857	7	3.90597e-10	-9.40827	842	0.845098
UVRAG	0.0453714	7	3.95801e-10	-9.40252	840	0.845098
KIAA1958	0.0454286	7	3.99304e-10	-9.3987	839	0.845098
KPNA6	0.0454857	7	4.02833e-10	-9.39487	838	0.845098
PCDHGA6	0.0456857	7	4.15397e-10	-9.38154	837	0.845098
MUC19	0.067275	8	4.19594e-10	-9.37717	631	0.90309
OK/KNS-cl.7	0.0460143	7	4.36766e-10	-9.35975	835	0.845098
RPS2	0.0460143	7	4.36766e-10	-9.35975	836	0.845098
GRLF1	0.0461429	7	4.45381e-10	-9.35127	833	0.845098
NUP153	0.0461429	7	4.45381e-10	-9.35127	834	0.845098
MDC1	0.0277667	6	4.58292e-10	-9.33886	1150	0.778151
FBXW4	0.06825	8	4.70784e-10	-9.32718	630	0.90309
KRT8	0.028006	6	4.8251e-10	-9.31649	1149	0.778151
SHISA8	0.0467571	7	4.8858e-10	-9.31106	832	0.845098
NXF2B	0.0281167	6	4.94064e-10	-9.30622	1148	0.778151
GALNT7	0.0468571	7	4.95942e-10	-9.30457	830	0.845098
PIK4CA	0.0468571	7	4.95942e-10	-9.30457	831	0.845098
DKFZP586J0619	0.0468857	7	4.98062e-10	-9.30272	829	0.845098
RNPS1	0.0283833	6	5.22854e-10	-9.28162	1147	0.778151
MADD	0.0472857	7	5.28579e-10	-9.27689	827	0.845098
PLEKHA7	0.0472857	7	5.28579e-10	-9.27689	828	0.845098
ICAM2	0.0285667	6	5.43447e-10	-9.26484	1146	0.778151
PTGDS	0.0286705	6	5.55409e-10	-9.25539	1145	0.778151
TEPSIN	0.0476857	7	5.60684e-10	-9.25128	826	0.845098
DKFZp686F1345	0.04808	7	5.93952e-10	-9.22625	825	0.845098
LCN9	0.0482857	7	6.11971e-10	-9.21327	824	0.845098
NASP	0.0485714	7	6.37773e-10	-9.19533	823	0.845098
NME4	0.0486857	7	6.48352e-10	-9.18819	822	0.845098
COL4A5	0.0488571	7	6.64502e-10	-9.1775	821	0.845098
ARAP1	0.0492429	7	7.02106e-10	-9.1536	820	0.845098
TATDN2	0.00515	4	7.03443e-10	-9.15277	2221	0.60206
NIT1	0.0494286	7	7.20853e-10	-9.14215	819	0.845098
MTSS1	0.0495286	7	7.31123e-10	-9.13601	818	0.845098
SHC4	0.0300833	6	7.41235e-10	-9.13004	1144	0.778151
ZNF16	0.0497	7	7.49022e-10	-9.12551	817	0.845098
KMT2D	0.0498571	7	7.65758e-10	-9.11591	815	0.845098
2023-09-04	0.0498571	7	7.65758e-10	-9.11591	816	0.845098
ZDBF2	0.0499129	7	7.71768e-10	-9.11251	814	0.845098
NBEAL2	0.0501429	7	7.9701e-10	-9.09854	812	0.845098
VDR	0.0501429	7	7.9701e-10	-9.09854	813	0.845098
BCAS1	0.0504286	7	8.29348e-10	-9.08126	811	0.845098
SF1	0.0308	6	8.53698e-10	-9.0687	1143	0.778151
ANKRD36C	0.0507143	7	8.62804e-10	-9.06409	810	0.845098
SLC22A18	0.073625	8	8.63381e-10	-9.0638	629	0.90309
CDK8	0.0508571	7	8.79962e-10	-9.05554	808	0.845098
EPM2A	0.0508571	7	8.79962e-10	-9.05554	809	0.845098
RABGAP1L	0.051	7	8.97411e-10	-9.04701	807	0.845098
RALGAPA1	0.0510571	7	9.04473e-10	-9.0436	806	0.845098
AZI1	0.01556	5	9.12112e-10	-9.03995	1566	0.69897
CEP131	0.01556	5	9.12112e-10	-9.03995	1567	0.69897
LAMA2	0.0511429	7	9.15156e-10	-9.03851	804	0.845098
ZFP28	0.0511429	7	9.15156e-10	-9.03851	805	0.845098
TNKS1BP1	0.05147	7	9.56928e-10	-9.01912	803	0.845098
SMPD3	0.015734	5	9.64264e-10	-9.0158	1565	0.69897
CLASP2	0.0515714	7	9.70206e-10	-9.01314	801	0.845098
COIL	0.0515714	7	9.70206e-10	-9.01314	802	0.845098
ECT2	0.0315833	6	9.92539e-10	-9.00325	1142	0.778151
NSUN5P1	0.03161	6	9.97578e-10	-9.00105	1141	0.778151
mmp20	0.0518571	7	1.00846e-09	-8.99634	800	0.845098
WDHD1	0.0317	6	1.01474e-09	-8.99364	1140	0.778151
LOC100132891	0.0519286	7	1.01823e-09	-8.99216	799	0.845098
ALS2CR11	0.052	7	1.02807e-09	-8.98798	797	0.845098
C2CD6	0.052	7	1.02807e-09	-8.98798	798	0.845098
TTC28	0.032	6	1.07374e-09	-8.9691	1139	0.778151
CEP350	0.0523571	7	1.07853e-09	-8.96717	796	0.845098
FKHRL1P2	0.0524286	7	1.08887e-09	-8.96302	795	0.845098
DLGAP4	0.0527143	7	1.13109e-09	-8.9465	794	0.845098
NOL7	0.0323333	6	1.14262e-09	-8.9421	1138	0.778151
MORC2	0.053	7	1.17471e-09	-8.93007	793	0.845098
MYO9A	0.0534286	7	1.24284e-09	-8.90559	792	0.845098
PPL	0.0535286	7	1.25921e-09	-8.8999	791	0.845098
PLCE1	0.0537143	7	1.29012e-09	-8.88937	790	0.845098
LDHB	0.0330833	6	1.31116e-09	-8.88234	1137	0.778151
SPIN2A	0.0333483	6	1.37545e-09	-8.86156	1135	0.778151
SPIN2B	0.0333483	6	1.37545e-09	-8.86156	1136	0.778151
ERFE	0.0335	6	1.41341e-09	-8.84973	1134	0.778151
ODF3B	0.03355	6	1.42612e-09	-8.84584	1133	0.778151
NME3	0.0335667	6	1.43037e-09	-8.84455	1132	0.778151
ARHGEF3	0.0545714	7	1.44131e-09	-8.84124	789	0.845098
AMHR2	0.0547143	7	1.46793e-09	-8.83329	787	0.845098
COQ4	0.0547143	7	1.46793e-09	-8.83329	788	0.845098
DEFB121	0.033858	6	1.5065e-09	-8.82203	1131	0.778151
POLQ	0.0339333	6	1.52672e-09	-8.81624	1130	0.778151
CXXC5	0.0550814	7	1.53828e-09	-8.81296	786	0.845098
COL20A1	0.0552429	7	1.57012e-09	-8.80407	785	0.845098
ZNF862	0.0341667	6	1.5908e-09	-8.79838	1129	0.778151
ANKLE2	0.01748	5	1.63195e-09	-8.78729	1564	0.69897
ZFC3H1	0.0558571	7	1.69649e-09	-8.77045	784	0.845098
NPEPL1	0.0346317	6	1.7252e-09	-8.76316	1128	0.778151
MICAL3	0.0348333	6	1.78637e-09	-8.74803	1127	0.778151
LSM11	0.0562857	7	1.78973e-09	-8.74721	783	0.845098
CEP170	0.0564286	7	1.82177e-09	-8.73951	782	0.845098
PUM2	0.01802	5	1.90009e-09	-8.72123	1563	0.69897
SALL3	0.0352	6	1.9022e-09	-8.72074	1126	0.778151
IBTK	0.0568571	7	1.92086e-09	-8.7165	781	0.845098
PACRGL	0.0352833	6	1.92938e-09	-8.71458	1125	0.778151
TCEA1	0.035348	6	1.95069e-09	-8.70981	1124	0.778151
TRIP11	0.0570571	7	1.96866e-09	-8.70583	780	0.845098
CORO6	0.0571429	7	1.98945e-09	-8.70127	778	0.845098
SH2B1	0.0571429	7	1.98945e-09	-8.70127	779	0.845098
NAA60	0.0572429	7	2.01395e-09	-8.69595	777	0.845098
CHD7	0.0356167	6	2.04136e-09	-8.69008	1123	0.778151
CFHR2	0.0184096	5	2.11458e-09	-8.67478	1562	0.69897
HSPA9	0.0358333	6	2.11701e-09	-8.67428	1122	0.778151
MYL4	0.03605	6	2.19499e-09	-8.65857	1121	0.778151
ZNF350	0.0581429	7	2.24634e-09	-8.64853	776	0.845098
P2RX2	0.0364067	6	2.32855e-09	-8.63291	1120	0.778151
ZC3H13	0.0364833	6	2.35813e-09	-8.62743	1119	0.778151
LRRC75A	0.0365833	6	2.39717e-09	-8.6203	1118	0.778151
MAP7	0.0588143	7	2.43433e-09	-8.61362	775	0.845098
DKFZp667I0324	0.019	5	2.4761e-09	-8.60623	1561	0.69897
MUM1L1	0.0591	7	2.51833e-09	-8.59889	774	0.845098
ALDH1L1	0.037	6	2.56573e-09	-8.59079	1117	0.778151
MYPOP	0.0370167	6	2.57267e-09	-8.58962	1116	0.778151
STH	0.0192	5	2.60919e-09	-8.58349	1560	0.69897
MLL	0.03745	6	2.75874e-09	-8.55929	1115	0.778151
NFATC4	0.0376167	6	2.83323e-09	-8.54772	1114	0.778151
AHCTF1	0.0376667	6	2.8559e-09	-8.54426	1112	0.778151
ZNF609	0.0376667	6	2.8559e-09	-8.54426	1113	0.778151
NSMF	0.0602857	7	2.89402e-09	-8.5385	773	0.845098
ERVK-11	0.0378333	6	2.93256e-09	-8.53275	1111	0.778151
DOCK3	0.0604286	7	2.94236e-09	-8.5313	770	0.845098
ITSN1	0.0604286	7	2.94236e-09	-8.5313	771	0.845098
UBXN11	0.0604286	7	2.94236e-09	-8.5313	772	0.845098
CYP2R1	0.0380167	6	3.01887e-09	-8.52016	1110	0.778151
RPGR	0.0607143	7	3.04114e-09	-8.51696	769	0.845098
C16orf78	0.0381667	6	3.09105e-09	-8.50989	1109	0.778151
AMH	0.02	5	3.2e-09	-8.49485	1559	0.69897
CSDE1	0.0614286	7	3.3006e-09	-8.48141	768	0.845098
DKFZp686M0430	0.0386833	6	3.35076e-09	-8.47486	1108	0.778151
SCRT1	0.03875	6	3.38556e-09	-8.47037	1107	0.778151
EEFSEC	0.0388333	6	3.42948e-09	-8.46477	1106	0.778151
AOC1	0.02038	5	3.51577e-09	-8.45398	1558	0.69897
AFDN	0.039	6	3.51874e-09	-8.45361	1105	0.778151
SENP5	0.0391667	6	3.60994e-09	-8.4425	1104	0.778151
COX15	0.0622857	7	3.6368e-09	-8.43928	766	0.845098
RILPL2	0.0622857	7	3.6368e-09	-8.43928	767	0.845098
HYI	0.0625714	7	3.75519e-09	-8.42537	765	0.845098
RGS3	0.0394333	6	3.75994e-09	-8.42482	1103	0.778151
APEH	0.0394833	6	3.78864e-09	-8.42152	1102	0.778151
RALY	0.0397167	6	3.92497e-09	-8.40616	1101	0.778151
FETUB	0.0398333	6	3.99466e-09	-8.39852	1098	0.778151
GUGU	0.0398333	6	3.99466e-09	-8.39852	1099	0.778151
METTL5	0.0398333	6	3.99466e-09	-8.39852	1100	0.778151
COL4A2	0.04	6	4.096e-09	-8.38764	1095	0.778151
QARS	0.04	6	4.096e-09	-8.38764	1096	0.778151
TRIM46	0.04	6	4.096e-09	-8.38764	1097	0.778151
RPS6	0.02132	5	4.4049e-09	-8.35606	1557	0.69897
ANKHD1	0.0405	6	4.41296e-09	-8.35527	1094	0.778151
CLUH	0.0406	6	4.47874e-09	-8.34884	1093	0.778151
UNQ9428	0.0406667	6	4.52305e-09	-8.34457	1092	0.778151
PLXNA1	0.0644286	7	4.60839e-09	-8.33645	764	0.845098
COL6A5	0.0408	6	4.61276e-09	-8.33604	1091	0.778151
DKFZp667I205	0.021606	5	4.70838e-09	-8.32713	1555	0.69897
SNX19	0.021606	5	4.70838e-09	-8.32713	1556	0.69897
KAT6A	0.041	6	4.7501e-09	-8.3233	1090	0.778151
IMMT	0.065	7	4.90223e-09	-8.30961	763	0.845098
FREM1	0.0651429	7	4.97815e-09	-8.30293	761	0.845098
MTOR	0.0651429	7	4.97815e-09	-8.30293	762	0.845098
B4GALT7	0.0413333	6	4.98658e-09	-8.3022	1089	0.778151
LOC102724788	0.0414	6	5.03503e-09	-8.298	1087	0.778151
PRODH	0.0414	6	5.03503e-09	-8.298	1088	0.778151
C19orf71	0.0085025	4	5.22621e-09	-8.28181	2220	0.60206
GIPC3	0.0416667	6	5.23278e-09	-8.28127	1085	0.778151
LRRK1	0.0416667	6	5.23278e-09	-8.28127	1086	0.778151
TRMT10C	0.0420833	6	5.5547e-09	-8.25534	1084	0.778151
PBX4	0.0421	6	5.56791e-09	-8.25431	1083	0.778151
C19orf53	0.0665	7	5.75111e-09	-8.24025	760	0.845098
DOCK9	0.0665714	7	5.79449e-09	-8.23698	759	0.845098
CRLF1	0.0424833	6	5.87911e-09	-8.23069	1082	0.778151
TTLL13P	0.0425	6	5.89296e-09	-8.22967	1081	0.778151
SCFD1	0.0425333	6	5.92075e-09	-8.22762	1080	0.778151
FLJ00382	0.00880008	4	5.99717e-09	-8.22205	2219	0.60206
AMPH	0.0428333	6	6.17577e-09	-8.20931	1078	0.778151
DKFZp686I1750	0.0428333	6	6.17577e-09	-8.20931	1079	0.778151
GRK5	0.04315	6	6.45483e-09	-8.19012	1077	0.778151
HOXD4	0.0431667	6	6.4698e-09	-8.18911	1076	0.778151
KIAA1328	0.0432	6	6.49984e-09	-8.1871	1075	0.778151
ITGA11	0.0677143	7	6.52773e-09	-8.18524	758	0.845098
PCDHGA3	0.0433	6	6.59064e-09	-8.18107	1074	0.778151
CEACAM1	0.02323	5	6.76466e-09	-8.16975	1554	0.69897
LOC392742	0.0438333	6	7.09295e-09	-8.14917	1073	0.778151
COL13A1	0.044	6	7.25631e-09	-8.13928	1071	0.778151
HD	0.044	6	7.25631e-09	-8.13928	1072	0.778151
DKFZp779I2251	0.0441667	6	7.4228e-09	-8.12943	1068	0.778151
DNPEP	0.0441667	6	7.4228e-09	-8.12943	1069	0.778151
JPH1	0.0441667	6	7.4228e-09	-8.12943	1070	0.778151
CD99	0.0443	6	7.55827e-09	-8.12158	1067	0.778151
LRP1B	0.0447	6	7.9771e-09	-8.09815	1066	0.778151
DLG5	0.02414	5	8.19759e-09	-8.08631	1553	0.69897
ADGRB2	0.0451667	6	8.49001e-09	-8.07109	1063	0.778151
BAI2	0.0451667	6	8.49001e-09	-8.07109	1064	0.778151
CCDC125	0.0451667	6	8.49001e-09	-8.07109	1065	0.778151
HSH2D	0.0453333	6	8.67972e-09	-8.06149	1061	0.778151
LAT	0.0453333	6	8.67972e-09	-8.06149	1062	0.778151
INPP4B	0.0455	6	8.87296e-09	-8.05193	1060	0.778151
DKFZp686D1580	0.0708571	7	8.96779e-09	-8.04731	756	0.845098
NR1H2	0.0708571	7	8.96779e-09	-8.04731	757	0.845098
MIA2	0.0246	5	9.00898e-09	-8.04532	1552	0.69897
ICE1	0.0456167	6	9.01034e-09	-8.04526	1059	0.778151
PCDHGA2	0.0456333	6	9.03011e-09	-8.04431	1058	0.778151
ADAM33	0.0456667	6	9.06976e-09	-8.0424	1056	0.778151
C20orf144	0.0456667	6	9.06976e-09	-8.0424	1057	0.778151
CCDC85A	0.04575	6	9.16952e-09	-8.03765	1055	0.778151
GRIN3B	0.04595	6	9.41268e-09	-8.02629	1054	0.778151
ANKRD26	0.046	6	9.4743e-09	-8.02345	1053	0.778151
NOP14	0.02492	5	9.61037e-09	-8.01726	1551	0.69897
ADAM22	0.0461667	6	9.68213e-09	-8.01403	1050	0.778151
NLRP10	0.0461667	6	9.68213e-09	-8.01403	1051	0.778151
POLL	0.0461667	6	9.68213e-09	-8.01403	1052	0.778151
THOC2	0.0463167	6	9.87242e-09	-8.00558	1049	0.778151
LAMA5	0.04635	6	9.91513e-09	-8.0037	1048	0.778151
PMF1-BGLAP	0.025106	5	9.97442e-09	-8.00111	1550	0.69897
LOC102724965	0.0464167	6	1.0001e-08	-7.99996	1047	0.778151
ITPR3	0.0465	6	1.01092e-08	-7.99528	1046	0.778151
RAPGEF1	0.0725714	7	1.06013e-08	-7.97464	755	0.845098
ANKRD50	0.02544	5	1.06558e-08	-7.97241	1549	0.69897
TOX2	0.0469333	6	1.06878e-08	-7.97111	1045	0.778151
UBN2	0.047	6	1.07792e-08	-7.96741	1044	0.778151
RASSF7	0.0470667	6	1.08713e-08	-7.96372	1043	0.778151
CALY	0.0473333	6	1.12461e-08	-7.949	1042	0.778151
RHOBTB2	0.02578	5	1.13871e-08	-7.94359	1548	0.69897
DCAF11	0.0475	6	1.14858e-08	-7.93984	1040	0.778151
UBA1	0.0475	6	1.14858e-08	-7.93984	1041	0.778151
SORL1	0.0476333	6	1.16806e-08	-7.93253	1039	0.778151
PARP8	0.02598	5	1.18357e-08	-7.9268	1547	0.69897
TLN1	0.0478333	6	1.1978e-08	-7.92162	1038	0.778151
DKFZp779G2251	0.0481667	6	1.24876e-08	-7.90352	1037	0.778151
SHOX2	0.0483333	6	1.27491e-08	-7.89452	1036	0.778151
MAP4	0.0486667	6	1.32859e-08	-7.87661	1034	0.778151
STK36	0.0486667	6	1.32859e-08	-7.87661	1035	0.778151
CYP21A2	0.0488333	6	1.35612e-08	-7.8677	1033	0.778151
IL17RE	0.0488667	6	1.36168e-08	-7.86592	1032	0.778151
FPGT-TNNI3K	0.0752857	7	1.37084e-08	-7.86301	754	0.845098
MLPH	0.02688	5	1.40329e-08	-7.85285	1545	0.69897
UNQ8200	0.02688	5	1.40329e-08	-7.85285	1546	0.69897
MAPKBP1	0.0491667	6	1.41262e-08	-7.84998	1031	0.778151
LEKR1	0.0492167	6	1.42126e-08	-7.84733	1030	0.778151
USP28	0.0493333	6	1.44159e-08	-7.84116	1029	0.778151
SLAIN1	0.04935	6	1.44452e-08	-7.84028	1028	0.778151
CABLES2	0.0493833	6	1.45038e-08	-7.83852	1027	0.778151
TTBK2	0.010975	4	1.45084e-08	-7.83838	2218	0.60206
FAM63A	0.0271	5	1.46166e-08	-7.83515	1543	0.69897
MINDY1	0.0271	5	1.46166e-08	-7.83515	1544	0.69897
CHD6	0.0495	6	1.47106e-08	-7.83237	1026	0.778151
NMT2	0.0496667	6	1.50103e-08	-7.82361	1025	0.778151
SERPINA4	0.0497333	6	1.51316e-08	-7.82011	1024	0.778151
TSTA3	0.0498333	6	1.53151e-08	-7.81488	1023	0.778151
MMP24	0.02746	5	1.56136e-08	-7.8065	1542	0.69897
IRS-1	0.02758	5	1.59577e-08	-7.79703	1541	0.69897
CWH43	0.0505	6	1.65863e-08	-7.78025	1021	0.778151
PKP4	0.0505	6	1.65863e-08	-7.78025	1022	0.778151
CEP128	0.0505833	6	1.67512e-08	-7.77596	1020	0.778151
CCDC61	0.0506333	6	1.68507e-08	-7.77338	1019	0.778151
MID1IP1	0.0508333	6	1.72541e-08	-7.76311	1018	0.778151
LOC102723892	0.0509167	6	1.74245e-08	-7.75884	1017	0.778151
MCTP1	0.051	6	1.75963e-08	-7.75458	1014	0.778151
PSMC5	0.051	6	1.75963e-08	-7.75458	1015	0.778151
USP33	0.051	6	1.75963e-08	-7.75458	1016	0.778151
PLEKHH3	0.0515	6	1.86571e-08	-7.72916	1013	0.778151
DOCK7	0.02864	5	1.92693e-08	-7.71513	1540	0.69897
TRIOBP	0.0518333	6	1.93934e-08	-7.71235	1012	0.778151
KALRN	0.0792857	7	1.96954e-08	-7.70564	753	0.845098
LOC100996842	0.052	6	1.97706e-08	-7.70398	1011	0.778151
PUSL1	0.0288	5	1.98136e-08	-7.70304	1539	0.69897
RUNDC1	0.052065	6	1.99194e-08	-7.70072	1010	0.778151
UBR1	0.052315	6	2.05002e-08	-7.68824	1009	0.778151
ZNF471	0.029	5	2.05111e-08	-7.68801	1538	0.69897
PDZD2	0.0523333	6	2.05433e-08	-7.68733	1008	0.778151
FEM1A	0.02908	5	2.07956e-08	-7.68203	1537	0.69897
F10	0.02916	5	2.10833e-08	-7.67606	1536	0.69897
CRBN	0.0526667	6	2.1341e-08	-7.67079	1007	0.778151
C3orf33	0.0528333	6	2.17494e-08	-7.66255	1006	0.778151
MAG	0.029368	5	2.1846e-08	-7.66063	1535	0.69897
LOC102725455	0.02942	5	2.20401e-08	-7.65679	1534	0.69897
CCDC168	0.053	6	2.21644e-08	-7.65434	1003	0.778151
HERC1	0.053	6	2.21644e-08	-7.65434	1004	0.778151
UPF2	0.053	6	2.21644e-08	-7.65434	1005	0.778151
COL10A1	0.0812857	7	2.34477e-08	-7.6299	752	0.845098
LARP1	0.0535	6	2.34489e-08	-7.62988	1002	0.778151
AGFG2	0.0298	5	2.35007e-08	-7.62892	1533	0.69897
MAML2	0.0535333	6	2.35367e-08	-7.62825	1001	0.778151
EBF1	0.02986	5	2.37383e-08	-7.62455	1532	0.69897
PDXDC1	0.02998	5	2.42191e-08	-7.61584	1531	0.69897
MGAT4B	0.0538	6	2.4249e-08	-7.61531	1000	0.778151
ADAMTS5	0.03008	5	2.46257e-08	-7.60861	1530	0.69897
ZSWIM7	0.0301	5	2.47077e-08	-7.60717	1529	0.69897
SLIT2	0.0540667	6	2.49791e-08	-7.60242	999	0.778151
ARHGAP9	0.0541667	6	2.52576e-08	-7.59761	998	0.778151
PPIL2	0.03032	5	2.56239e-08	-7.59135	1528	0.69897
TBKBP1	0.0543333	6	2.57275e-08	-7.5896	996	0.778151
UGGT1	0.0543333	6	2.57275e-08	-7.5896	997	0.778151
DHX16	0.0546667	6	2.66892e-08	-7.57366	994	0.778151
DISC1	0.0546667	6	2.66892e-08	-7.57366	995	0.778151
SPAG1	0.0128	4	2.68435e-08	-7.57116	2217	0.60206
DAGLA	0.03066	5	2.70932e-08	-7.56714	1527	0.69897
NR5A1	0.030702	5	2.72793e-08	-7.56417	1526	0.69897
TTLL5	0.031	5	2.86292e-08	-7.54319	1525	0.69897
C17orf99	0.0553333	6	2.87026e-08	-7.54208	993	0.778151
PFKFB3	0.0555167	6	2.92779e-08	-7.53346	992	0.778151
RIC3	0.03114	5	2.92815e-08	-7.53341	1524	0.69897
LOC101929886	0.03118	5	2.947e-08	-7.53062	1523	0.69897
U2SURP	0.0556667	6	2.97558e-08	-7.52643	991	0.778151
CELSR3	0.0558333	6	3.02943e-08	-7.51864	988	0.778151
PRRC2A	0.0558333	6	3.02943e-08	-7.51864	989	0.778151
RESDA1	0.0558333	6	3.02943e-08	-7.51864	990	0.778151
FBN3	0.0558667	6	3.0403e-08	-7.51708	987	0.778151
ESX1	0.03138	5	3.04274e-08	-7.51674	1522	0.69897
KMT5B	0.0558833	6	3.04575e-08	-7.51631	986	0.778151
MYST3	0.0314	5	3.05245e-08	-7.51535	1521	0.69897
TTC6	0.0559667	6	3.0731e-08	-7.51242	985	0.778151
KLC3	0.056	6	3.0841e-08	-7.51087	982	0.778151
POMT1	0.056	6	3.0841e-08	-7.51087	983	0.778151
SOX15	0.056	6	3.0841e-08	-7.51087	984	0.778151
UBE2K	0.0561667	6	3.13958e-08	-7.50313	981	0.778151
DNAAF5	0.031612	5	3.15689e-08	-7.50074	1520	0.69897
RPL27A	0.0563333	6	3.1959e-08	-7.49541	978	0.778151
SMARCD3	0.0563333	6	3.1959e-08	-7.49541	979	0.778151
TBC1D22A	0.0563333	6	3.1959e-08	-7.49541	980	0.778151
KCTD2	0.0563833	6	3.21295e-08	-7.4931	977	0.778151
TNXB	0.0318	5	3.25189e-08	-7.48786	1519	0.69897
PPP3CB	0.0565	6	3.25305e-08	-7.48771	976	0.778151
COX6A2	0.031896	5	3.30127e-08	-7.48132	1518	0.69897
ZNF559-ZNF177	0.0566667	6	3.31105e-08	-7.48003	975	0.778151
ALOX5	0.0135525	4	3.37348e-08	-7.47192	2216	0.60206
DKFZp781A0112	0.03212	5	3.41883e-08	-7.46612	1516	0.69897
PEG10	0.03212	5	3.41883e-08	-7.46612	1517	0.69897
TRIM58	0.057	6	3.42964e-08	-7.46475	974	0.778151
NR4A1	0.0571667	6	3.49026e-08	-7.45714	973	0.778151
IQGAP2	0.0137	4	3.52275e-08	-7.45312	2215	0.60206
PSMD11	0.03232	5	3.5266e-08	-7.45264	1515	0.69897
ARHGEF1	0.0324	5	3.57047e-08	-7.44727	1513	0.69897
TM2D1	0.0324	5	3.57047e-08	-7.44727	1514	0.69897
MYH15	0.05745	6	3.59534e-08	-7.44426	972	0.778151
CHD1	0.0575	6	3.61416e-08	-7.44199	970	0.778151
UNR	0.0575	6	3.61416e-08	-7.44199	971	0.778151
EPB41L1	0.03252	5	3.63708e-08	-7.43925	1512	0.69897
WDR90	0.0578333	6	3.7417e-08	-7.42693	969	0.778151
GGT5	0.058	6	3.80687e-08	-7.41943	967	0.778151
MYO15A	0.058	6	3.80687e-08	-7.41943	968	0.778151
AKAP6	0.0581667	6	3.87298e-08	-7.41195	966	0.778151
HECTD4	0.0585	6	4.00807e-08	-7.39706	965	0.778151
RIMKLB	0.0586667	6	4.07707e-08	-7.38965	964	0.778151
MAPK10	0.033338	5	4.11811e-08	-7.3853	1511	0.69897
AKAP12	0.014275	4	4.15245e-08	-7.3817	2214	0.60206
USP36	0.033412	5	4.16402e-08	-7.38049	1510	0.69897
RGS12	0.059	6	4.21805e-08	-7.37489	963	0.778151
ZBED6	0.03352	5	4.23175e-08	-7.37348	1509	0.69897
DKFZp434K0435	0.014415	4	4.31776e-08	-7.36474	2209	0.60206
RPS27A	0.014415	4	4.31776e-08	-7.36474	2210	0.60206
UBA52	0.014415	4	4.31776e-08	-7.36474	2211	0.60206
UBB	0.014415	4	4.31776e-08	-7.36474	2212	0.60206
UBBP4	0.014415	4	4.31776e-08	-7.36474	2213	0.60206
SRGAP3:RAF1	0.0595	6	4.43713e-08	-7.3529	961	0.778151
YY1	0.0595	6	4.43713e-08	-7.3529	962	0.778151
FBN2	0.03396	5	4.51688e-08	-7.34516	1508	0.69897
BCL9L	0.034	5	4.54354e-08	-7.34261	1507	0.69897
SRSF1	0.06	6	4.6656e-08	-7.33109	960	0.778151
OTX2	0.0601667	6	4.7439e-08	-7.32386	959	0.778151
URB1	0.0603333	6	4.8233e-08	-7.31666	958	0.778151
PRX	0.0605	6	4.90379e-08	-7.30947	957	0.778151
EXOC4	0.0346	5	4.95884e-08	-7.30462	1506	0.69897
TAF10	0.03462	5	4.97319e-08	-7.30336	1505	0.69897
SIPA1L2	0.0606667	6	4.98541e-08	-7.3023	956	0.778151
ARHGEF26	0.0348	5	5.10383e-08	-7.2921	1502	0.69897
NAA38	0.0348	5	5.10383e-08	-7.2921	1503	0.69897
PRR12	0.0348	5	5.10383e-08	-7.2921	1504	0.69897
NUCB1	0.03484	5	5.13323e-08	-7.28961	1501	0.69897
ALS2CL	0.0151	4	5.19886e-08	-7.28409	2207	0.60206
FLJ00189	0.0151	4	5.19886e-08	-7.28409	2208	0.60206
FAM117A	0.035	5	5.25219e-08	-7.27966	1500	0.69897
SELENOV	0.03508	5	5.31249e-08	-7.2747	1498	0.69897
SELV	0.03508	5	5.31249e-08	-7.2747	1499	0.69897
LOC102724369	0.0613333	6	5.32328e-08	-7.27382	955	0.778151
ZMYM3	0.03512	5	5.34284e-08	-7.27223	1497	0.69897
CS	0.0352	5	5.40397e-08	-7.26729	1495	0.69897
PLEKHG6	0.0352	5	5.40397e-08	-7.26729	1496	0.69897
LOC102724641	0.0615	6	5.41067e-08	-7.26675	954	0.778151
RRP12	0.0616	6	5.46367e-08	-7.26252	953	0.778151
ELOA	0.0616667	6	5.49924e-08	-7.2597	952	0.778151
PER2	0.03536	5	5.52791e-08	-7.25744	1494	0.69897
MTHFSD	0.0354	5	5.55925e-08	-7.25498	1493	0.69897
CASP8AP2	0.062	6	5.68002e-08	-7.24565	951	0.778151
PHACTR1	0.03558	5	5.70203e-08	-7.24397	1492	0.69897
GOLGA6L4	0.0356	5	5.71808e-08	-7.24275	1491	0.69897
EML3	0.036	5	6.04662e-08	-7.21849	1490	0.69897
KRT15	0.063	6	6.25235e-08	-7.20396	950	0.778151
SHD	0.01585	4	6.31127e-08	-7.19988	2206	0.60206
ABCC10	0.0631667	6	6.35225e-08	-7.19707	949	0.778151
ANKRD9	0.03646	5	6.44293e-08	-7.19092	1489	0.69897
HRC	0.0633333	6	6.45348e-08	-7.19021	948	0.778151
B3GNT6	0.03648	5	6.46062e-08	-7.18973	1488	0.69897
SMPD4	0.03666	5	6.62159e-08	-7.17904	1487	0.69897
MARCKS	0.00405333	3	6.65943e-08	-7.17656	3400	0.477121
KDM1A	0.0636667	6	6.65998e-08	-7.17653	947	0.778151
DPM1	0.03686	5	6.80419e-08	-7.16722	1486	0.69897
GOLGA4	0.064	6	6.87195e-08	-7.16292	946	0.778151
C9orf66	0.03694	5	6.87835e-08	-7.16252	1485	0.69897
PMF1	0.037126	5	7.05327e-08	-7.15161	1484	0.69897
MIIP	0.0372	5	7.12385e-08	-7.14729	1483	0.69897
MMP25	0.0645	6	7.20043e-08	-7.14264	945	0.778151
FAM192A	0.0373	5	7.22012e-08	-7.14146	1482	0.69897
MYH10	0.0646667	6	7.31279e-08	-7.13592	944	0.778151
ALDH3A1	0.0374	5	7.31742e-08	-7.13564	1481	0.69897
TGOLN2	0.016533	4	7.47148e-08	-7.12659	2205	0.60206
EVL	0.0376	5	7.51518e-08	-7.12406	1480	0.69897
ISY1	0.065	6	7.54189e-08	-7.12252	943	0.778151
LRRC73	0.0377	5	7.61565e-08	-7.11829	1479	0.69897
ANKHD1-EIF4EBP3	0.0378	5	7.71719e-08	-7.11254	1476	0.69897
FLJ00246	0.0378	5	7.71719e-08	-7.11254	1477	0.69897
PHLDB1	0.0378	5	7.71719e-08	-7.11254	1478	0.69897
NIPBL	0.0653333	6	7.77694e-08	-7.10919	942	0.778151
SHANK3	0.037916	5	7.83633e-08	-7.10589	1475	0.69897
LOC101930279	0.0655167	6	7.9088e-08	-7.10189	941	0.778151
SHANK2	0.03808	5	8.00727e-08	-7.09652	1474	0.69897
ARNTL2	0.0656667	6	8.01807e-08	-7.09593	940	0.778151
TK1	0.0382	5	8.13424e-08	-7.08968	1473	0.69897
BRSK2	0.0383	5	8.24126e-08	-7.08401	1472	0.69897
ACADVL	0.0663333	6	8.51905e-08	-7.06961	938	0.778151
YTHDC2	0.0663333	6	8.51905e-08	-7.06961	939	0.778151
LOC100996740	0.0386	5	8.56913e-08	-7.06706	1471	0.69897
L3MBTL4	0.0666667	6	8.77915e-08	-7.05655	937	0.778151
RFX2	0.038846	5	8.84569e-08	-7.05327	1470	0.69897
ERC2	0.03888	5	8.88447e-08	-7.05137	1469	0.69897
ATXN2	0.038898	5	8.90505e-08	-7.05036	1468	0.69897
CCDC166	0.0668333	6	8.91166e-08	-7.05004	936	0.778151
CNDP1	0.039289	5	9.3617e-08	-7.02865	1467	0.69897
PTPRF	0.03932	5	9.39869e-08	-7.02693	1466	0.69897
MYO1F	0.0394	5	9.4947e-08	-7.02252	1465	0.69897
C9orf163	0.0676667	6	9.5995e-08	-7.01775	935	0.778151
HSPA12B	0.0395	5	9.6158e-08	-7.01701	1464	0.69897
DVL1	0.03964	5	9.78742e-08	-7.00933	1463	0.69897
HPN	0.03976	5	9.93646e-08	-7.00277	1462	0.69897
C16orf62	0.0681667	6	1.0033e-07	-6.99857	934	0.778151
FBXL18	0.03986	5	1.00621e-07	-6.99731	1461	0.69897
ABRA	0.04	5	1.024e-07	-6.9897	1459	0.69897
MYH2	0.04	5	1.024e-07	-6.9897	1460	0.69897
COPG1	0.04002	5	1.02656e-07	-6.98861	1458	0.69897
NXF5	0.017925	4	1.03237e-07	-6.98616	2204	0.60206
TRA2A	0.040098	5	1.03661e-07	-6.98439	1457	0.69897
INTS2	0.0404	5	1.07623e-07	-6.96809	1456	0.69897
SOX4	0.01815	4	1.08519e-07	-6.96449	2203	0.60206
CFAP46	0.04064	5	1.10858e-07	-6.95523	1455	0.69897
MAP3K11	0.01825	4	1.10931e-07	-6.95495	2202	0.60206
FAT1	0.0408	5	1.13058e-07	-6.9467	1454	0.69897
MAST2	0.040902	5	1.14478e-07	-6.94128	1453	0.69897
DVL2	0.04112	5	1.17562e-07	-6.92973	1452	0.69897
PTPRU	0.0412	5	1.1871e-07	-6.92551	1451	0.69897
MYO9B	0.04128	5	1.19867e-07	-6.9213	1450	0.69897
CCDC78	0.0703333	6	1.21051e-07	-6.91703	933	0.778151
DDX39B	0.0416	5	1.24585e-07	-6.90453	1447	0.69897
hCG_2005638	0.0416	5	1.24585e-07	-6.90453	1448	0.69897
RNF113A	0.0416	5	1.24585e-07	-6.90453	1449	0.69897
PCDHGA10	0.04176	5	1.27e-07	-6.8962	1445	0.69897
PCDHGA9	0.04176	5	1.27e-07	-6.8962	1446	0.69897
DOCK8	0.04204	5	1.31315e-07	-6.88169	1444	0.69897
CCDC96	0.0422	5	1.33833e-07	-6.87344	1442	0.69897
MPP3	0.0422	5	1.33833e-07	-6.87344	1443	0.69897
RASEF	0.0716667	6	1.35489e-07	-6.8681	932	0.778151
MARVELD2	0.01945	4	1.43113e-07	-6.84432	2201	0.60206
ARHGAP36	0.0428	5	1.43621e-07	-6.84278	1440	0.69897
PTX4	0.0428	5	1.43621e-07	-6.84278	1441	0.69897
NCKAP1	0.0195	4	1.4459e-07	-6.83986	2200	0.60206
MYO15B	0.0726667	6	1.47235e-07	-6.83199	931	0.778151
DNAJB12	0.04314	5	1.49417e-07	-6.8256	1439	0.69897
VARS	0.0432	5	1.50459e-07	-6.82258	1437	0.69897
WNT16	0.0432	5	1.50459e-07	-6.82258	1438	0.69897
CFAP161	0.0434	5	1.53974e-07	-6.81255	1435	0.69897
RAB21	0.0434	5	1.53974e-07	-6.81255	1436	0.69897
RELL1	0.04348	5	1.55399e-07	-6.80855	1434	0.69897
CCDC81	0.0733333	6	1.55528e-07	-6.80819	930	0.778151
MAMLD1	0.04362	5	1.57917e-07	-6.80157	1433	0.69897
PIK3C2G	0.02	4	1.6e-07	-6.79588	2199	0.60206
ALMS1	0.0438	5	1.61202e-07	-6.79263	1430	0.69897
CNOT1	0.0438	5	1.61202e-07	-6.79263	1431	0.69897
PKD1	0.0438	5	1.61202e-07	-6.79263	1432	0.69897
NPEPPS	0.04384	5	1.61939e-07	-6.79065	1429	0.69897
PPM1D	0.020075	4	1.62414e-07	-6.78938	2198	0.60206
CFAP97	0.044	5	1.64916e-07	-6.78274	1428	0.69897
BAP1	0.0741667	6	1.66438e-07	-6.77875	929	0.778151
GUCY1B3	0.020225	4	1.67322e-07	-6.77645	2197	0.60206
AUTS2	0.0442	5	1.68699e-07	-6.77289	1425	0.69897
SPI1	0.0442	5	1.68699e-07	-6.77289	1426	0.69897
TRIM3	0.0442	5	1.68699e-07	-6.77289	1427	0.69897
LOC101929046	0.020275	4	1.68983e-07	-6.77216	2196	0.60206
TEX2	0.04432	5	1.71001e-07	-6.767	1424	0.69897
COPG2	0.04438	5	1.72162e-07	-6.76406	1423	0.69897
PPP1R13B	0.04446	5	1.73719e-07	-6.76015	1422	0.69897
ATP13A1	0.0446	5	1.76471e-07	-6.75333	1421	0.69897
LOC100128009	0.020525	4	1.77473e-07	-6.75087	2195	0.60206
PSMD8	0.0751667	6	1.80365e-07	-6.74385	928	0.778151
HOOK3	0.0448	5	1.80464e-07	-6.74361	1420	0.69897
CYR61	0.0755	6	1.85217e-07	-6.73232	927	0.778151
TTC7A	0.0451	5	1.86588e-07	-6.72912	1419	0.69897
C11orf97	0.0208	4	1.87177e-07	-6.72775	2194	0.60206
NUSA	0.04518	5	1.88248e-07	-6.72527	1418	0.69897
WASH	0.04532	5	1.91183e-07	-6.71855	1417	0.69897
EPPK1	0.0454	5	1.92876e-07	-6.71472	1416	0.69897
C6orf132	0.0456	5	1.97162e-07	-6.70518	1412	0.69897
CIZ1	0.0456	5	1.97162e-07	-6.70518	1413	0.69897
GFM1	0.0456	5	1.97162e-07	-6.70518	1414	0.69897
OVGP1	0.0456	5	1.97162e-07	-6.70518	1415	0.69897
SEMA4G	0.04578	5	2.01085e-07	-6.69662	1411	0.69897
STK11	0.04596	5	2.05069e-07	-6.6881	1410	0.69897
PRR5-ARHGAP8	0.046	5	2.05963e-07	-6.68621	1408	0.69897
SYNM	0.046	5	2.05963e-07	-6.68621	1409	0.69897
GPRASP2	0.04608	5	2.0776e-07	-6.68244	1407	0.69897
TRIM14	0.0462	5	2.1048e-07	-6.67679	1406	0.69897
EXD3	0.0773333	6	2.13895e-07	-6.6698	926	0.778151
IFT88	0.0464	5	2.15075e-07	-6.66741	1405	0.69897
PIK3R6	0.04648	5	2.16935e-07	-6.66367	1404	0.69897
PALM3	0.04676	5	2.23549e-07	-6.65063	1403	0.69897
LIME1	0.021775	4	2.24819e-07	-6.64817	2193	0.60206
EPRS	0.047	5	2.29345e-07	-6.63951	1400	0.69897
FCN2	0.047	5	2.29345e-07	-6.63951	1401	0.69897
TTLL8	0.047	5	2.29345e-07	-6.63951	1402	0.69897
hCG_1775942	0.0472	5	2.34266e-07	-6.63029	1398	0.69897
ZNF594	0.0472	5	2.34266e-07	-6.63029	1399	0.69897
FPGT	0.0786667	6	2.36998e-07	-6.62526	925	0.778151
ND5	0.0474	5	2.39272e-07	-6.62111	1396	0.69897
TMEM131	0.0474	5	2.39272e-07	-6.62111	1397	0.69897
PLEC1	0.0476	5	2.44363e-07	-6.61197	1395	0.69897
CXORF2	0.022425	4	2.52889e-07	-6.59707	2192	0.60206
LIN28B	0.048	5	2.54804e-07	-6.59379	1392	0.69897
PTPN5	0.048	5	2.54804e-07	-6.59379	1393	0.69897
STK35	0.048	5	2.54804e-07	-6.59379	1394	0.69897
GAL3ST3	0.04812	5	2.58005e-07	-6.58837	1391	0.69897
SCAF8	0.0482	5	2.60157e-07	-6.58476	1390	0.69897
TTC23	0.0486	5	2.71132e-07	-6.56682	1388	0.69897
USP43	0.0486	5	2.71132e-07	-6.56682	1389	0.69897
CRYBG2	0.0488	5	2.76757e-07	-6.5579	1385	0.69897
PITPNM2	0.0488	5	2.76757e-07	-6.5579	1386	0.69897
QRICH2	0.0488	5	2.76757e-07	-6.5579	1387	0.69897
MTUS2	0.023125	4	2.85974e-07	-6.54367	2191	0.60206
FAM114A1	0.0492	5	2.88287e-07	-6.54017	1382	0.69897
IRS2	0.0492	5	2.88287e-07	-6.54017	1383	0.69897
ZNF638	0.0492	5	2.88287e-07	-6.54017	1384	0.69897
DKFZP566F2124	0.0494	5	2.94195e-07	-6.53137	1379	0.69897
KRT19	0.0494	5	2.94195e-07	-6.53137	1380	0.69897
USP38	0.0494	5	2.94195e-07	-6.53137	1381	0.69897
KIF22	0.0233725	4	2.98415e-07	-6.52518	2190	0.60206
SHROOM2	0.0496	5	3.00198e-07	-6.52259	1378	0.69897
RUNX1	0.04964	5	3.01411e-07	-6.52084	1377	0.69897
LIMCH1	0.04974	5	3.04459e-07	-6.51647	1376	0.69897
ASNS	0.0498	5	3.063e-07	-6.51385	1374	0.69897
SPDEF	0.0498	5	3.063e-07	-6.51385	1375	0.69897
SLC1A2	0.04982	5	3.06915e-07	-6.51298	1373	0.69897
ARVCF	0.05	5	3.125e-07	-6.50515	1371	0.69897
COL24A1	0.05	5	3.125e-07	-6.50515	1372	0.69897
NFRKB	0.05008	5	3.15008e-07	-6.50168	1370	0.69897
HLA-DR4I	0.05012	5	3.16268e-07	-6.49994	1369	0.69897
KHSRP	0.05014	5	3.169e-07	-6.49908	1368	0.69897
RPAP1	0.02375	4	3.18167e-07	-6.49735	2189	0.60206
DBNDD1	0.0502	5	3.188e-07	-6.49648	1365	0.69897
IFI27	0.0502	5	3.188e-07	-6.49648	1366	0.69897
ZNF598	0.0502	5	3.188e-07	-6.49648	1367	0.69897
AK4	0.0238975	4	3.26144e-07	-6.48659	2188	0.60206
SMAD9	0.0069	3	3.28509e-07	-6.48345	3399	0.477121
ACSS3	0.0506	5	3.31705e-07	-6.47925	1364	0.69897
PRICKLE2	0.05072	5	3.35657e-07	-6.4741	1363	0.69897
CASC10	0.05076	5	3.36983e-07	-6.47239	1362	0.69897
ARMC7	0.051	5	3.45025e-07	-6.46215	1361	0.69897
DKFZp313O0925	0.02425	4	3.45818e-07	-6.46115	2186	0.60206
SMYD1	0.02425	4	3.45818e-07	-6.46115	2187	0.60206
CCDC162P	0.05118	5	3.51157e-07	-6.4545	1360	0.69897
RNF126	0.0514	5	3.5877e-07	-6.44518	1359	0.69897
USP32	0.0245	4	3.603e-07	-6.44334	2185	0.60206
FNDC4	0.0516	5	3.65804e-07	-6.43675	1358	0.69897
GRAMD1B	0.0518	5	3.72948e-07	-6.42835	1352	0.69897
L3MBTL1	0.0518	5	3.72948e-07	-6.42835	1353	0.69897
LINC00032	0.0518	5	3.72948e-07	-6.42835	1354	0.69897
RANBP2	0.0518	5	3.72948e-07	-6.42835	1355	0.69897
THBS1	0.0518	5	3.72948e-07	-6.42835	1356	0.69897
UNC13B	0.0518	5	3.72948e-07	-6.42835	1357	0.69897
DKFZp586J1624	0.0522	5	3.87572e-07	-6.41165	1350	0.69897
NELF	0.0522	5	3.87572e-07	-6.41165	1351	0.69897
HBZ	0.05232	5	3.92047e-07	-6.40666	1349	0.69897
IFRD2	0.0524	5	3.95054e-07	-6.40334	1348	0.69897
ABCA1	0.0526	5	4.02651e-07	-6.39507	1346	0.69897
UBR4	0.0526	5	4.02651e-07	-6.39507	1347	0.69897
C10orf12	0.0528	5	4.10364e-07	-6.38683	1343	0.69897
PCLAF	0.0528	5	4.10364e-07	-6.38683	1344	0.69897
ZNF177	0.0528	5	4.10364e-07	-6.38683	1345	0.69897
TMEM255A	0.053	5	4.18195e-07	-6.37862	1341	0.69897
WDR46	0.053	5	4.18195e-07	-6.37862	1342	0.69897
RPS6KA6	0.0255	4	4.22825e-07	-6.37384	2184	0.60206
DCHS2	0.0532	5	4.26146e-07	-6.37044	1338	0.69897
DDX21	0.0532	5	4.26146e-07	-6.37044	1339	0.69897
RBM15	0.0532	5	4.26146e-07	-6.37044	1340	0.69897
FMNL1	0.0534	5	4.34216e-07	-6.36229	1336	0.69897
TBC1D8	0.0534	5	4.34216e-07	-6.36229	1337	0.69897
COL9A1	0.0536	5	4.42409e-07	-6.35418	1334	0.69897
NOP2	0.0536	5	4.42409e-07	-6.35418	1335	0.69897
TET3	0.053674	5	4.45471e-07	-6.35118	1333	0.69897
CACNA1F	0.05376	5	4.49052e-07	-6.3477	1332	0.69897
AP1G1	0.054	5	4.59165e-07	-6.33803	1327	0.69897
HIC1	0.054	5	4.59165e-07	-6.33803	1328	0.69897
MYB	0.054	5	4.59165e-07	-6.33803	1329	0.69897
RIMS1	0.054	5	4.59165e-07	-6.33803	1330	0.69897
SPATA7	0.054	5	4.59165e-07	-6.33803	1331	0.69897
STK40	0.0261275	4	4.66006e-07	-6.33161	2183	0.60206
LOC101928120	0.0542	5	4.67731e-07	-6.33	1323	0.69897
NSUN6	0.0542	5	4.67731e-07	-6.33	1324	0.69897
UBE2C	0.0542	5	4.67731e-07	-6.33	1325	0.69897
V_gamma_1	0.0542	5	4.67731e-07	-6.33	1326	0.69897
PCSK1	0.0546	5	4.85247e-07	-6.31404	1322	0.69897
SHISA7	0.05468	5	4.88813e-07	-6.31086	1321	0.69897
KXD1	0.026475	4	4.91297e-07	-6.30866	2181	0.60206
MST096	0.026475	4	4.91297e-07	-6.30866	2182	0.60206
RPL29	0.0265	4	4.93155e-07	-6.30702	2180	0.60206
CYP2B6	0.0548	5	4.942e-07	-6.3061	1318	0.69897
MUC6	0.0548	5	4.942e-07	-6.3061	1319	0.69897
SLC12A3	0.0548	5	4.942e-07	-6.3061	1320	0.69897
TYRP1	0.055	5	5.03284e-07	-6.29819	1317	0.69897
BBC3	0.02675	4	5.1203e-07	-6.2907	2179	0.60206
DEF8	0.0552	5	5.12502e-07	-6.2903	1314	0.69897
KIR3DL1	0.0552	5	5.12502e-07	-6.2903	1315	0.69897
SPTY2D1	0.0552	5	5.12502e-07	-6.2903	1316	0.69897
DUT	0.0554	5	5.21854e-07	-6.28245	1313	0.69897
FBL	0.0269	4	5.23611e-07	-6.28099	2178	0.60206
PBRM1	0.0556	5	5.31342e-07	-6.27463	1312	0.69897
ERI3	0.027075	4	5.37371e-07	-6.26973	2177	0.60206
GCN1	0.0558	5	5.40967e-07	-6.26683	1307	0.69897
hCG_1999854	0.0558	5	5.40967e-07	-6.26683	1308	0.69897
RGMA	0.0558	5	5.40967e-07	-6.26683	1309	0.69897
TGS1	0.0558	5	5.40967e-07	-6.26683	1310	0.69897
WNK1	0.0558	5	5.40967e-07	-6.26683	1311	0.69897
ERCC5	0.0272	4	5.47363e-07	-6.26172	2176	0.60206
SLC1A7	0.056	5	5.50732e-07	-6.25906	1306	0.69897
COL5A1-AS1	0.0564	5	5.70684e-07	-6.2436	1304	0.69897
SLTM	0.0564	5	5.70684e-07	-6.2436	1305	0.69897
OR7E35P	0.0275	4	5.71914e-07	-6.24267	2175	0.60206
PAQR9	0.027525	4	5.73997e-07	-6.24109	2174	0.60206
MYH11	0.0566	5	5.80874e-07	-6.23592	1303	0.69897
C14orf145	0.0567	5	5.86024e-07	-6.23208	1301	0.69897
hCG_1639816	0.0567	5	5.86024e-07	-6.23208	1302	0.69897
MYLK	0.05678	5	5.9017e-07	-6.22902	1300	0.69897
NPAP1	0.0568	5	5.9121e-07	-6.22826	1299	0.69897
TPM4	0.00843	3	5.99077e-07	-6.22252	3398	0.477121
SSFA2	0.057	5	6.01692e-07	-6.22063	1298	0.69897
DKFZp586G0322	0.0572	5	6.12322e-07	-6.21302	1296	0.69897
RAVER2	0.0572	5	6.12322e-07	-6.21302	1297	0.69897
FLJ00279	0.0574	5	6.23102e-07	-6.20544	1294	0.69897
MYH9	0.0574	5	6.23102e-07	-6.20544	1295	0.69897
POP1	0.05746	5	6.26366e-07	-6.20317	1293	0.69897
TNK2	0.05748	5	6.27457e-07	-6.20242	1292	0.69897
PKD2L2	0.02815	4	6.27933e-07	-6.20209	2173	0.60206
CCDC74A	0.057786	5	6.44337e-07	-6.19089	1291	0.69897
CAPN15	0.0578	5	6.45118e-07	-6.19036	1289	0.69897
EXT2	0.0578	5	6.45118e-07	-6.19036	1290	0.69897
NECTIN3	0.0284275	4	6.53062e-07	-6.18505	2171	0.60206
PVRL3	0.0284275	4	6.53062e-07	-6.18505	2172	0.60206
RIOX2	0.058	5	6.56357e-07	-6.18286	1288	0.69897
PCDHA3	0.0285	4	6.5975e-07	-6.18062	2169	0.60206
PLOD3	0.0285	4	6.5975e-07	-6.18062	2170	0.60206
CACNA1A	0.0582	5	6.67752e-07	-6.17539	1284	0.69897
FBXL19	0.0582	5	6.67752e-07	-6.17539	1285	0.69897
STAT1	0.0582	5	6.67752e-07	-6.17539	1286	0.69897
TRIM11	0.0582	5	6.67752e-07	-6.17539	1287	0.69897
AKIP1	0.0584	5	6.79304e-07	-6.16794	1283	0.69897
IPO5	0.02875	4	6.83206e-07	-6.16545	2168	0.60206
PRR14L	0.05848	5	6.8397e-07	-6.16496	1282	0.69897
PPFIA3	0.0586	5	6.91016e-07	-6.16051	1281	0.69897
EPG5	0.05876	5	7.00501e-07	-6.15459	1280	0.69897
DTX3	0.0588	5	7.02889e-07	-6.15311	1275	0.69897
EIF4G2	0.0588	5	7.02889e-07	-6.15311	1276	0.69897
FAM188B2	0.0588	5	7.02889e-07	-6.15311	1277	0.69897
MINDY4B	0.0588	5	7.02889e-07	-6.15311	1278	0.69897
ZNF33B	0.0588	5	7.02889e-07	-6.15311	1279	0.69897
CTTNBP2NL	0.059	5	7.14924e-07	-6.14574	1274	0.69897
TP53BP1	0.05918	5	7.25897e-07	-6.13913	1273	0.69897
CNTRL	0.0592	5	7.27124e-07	-6.13839	1269	0.69897
KIF3B	0.0592	5	7.27124e-07	-6.13839	1270	0.69897
STK24	0.0592	5	7.27124e-07	-6.13839	1271	0.69897
ZBTB4	0.0592	5	7.27124e-07	-6.13839	1272	0.69897
ENDOU	0.02925	4	7.31987e-07	-6.1355	2166	0.60206
GOLGA8N	0.02925	4	7.31987e-07	-6.1355	2167	0.60206
COL1A2	0.05928	5	7.3205e-07	-6.13546	1268	0.69897
CACNA1B	0.0594	5	7.3949e-07	-6.13107	1265	0.69897
MGA	0.0594	5	7.3949e-07	-6.13107	1266	0.69897
STAU2	0.0594	5	7.3949e-07	-6.13107	1267	0.69897
CCT2	0.0596	5	7.52023e-07	-6.12377	1262	0.69897
MORN5	0.0596	5	7.52023e-07	-6.12377	1263	0.69897
RRAS	0.0596	5	7.52023e-07	-6.12377	1264	0.69897
DUSP6	0.0598	5	7.64726e-07	-6.11649	1259	0.69897
KIF1Bbeta	0.0598	5	7.64726e-07	-6.11649	1260	0.69897
NEBL	0.0598	5	7.64726e-07	-6.11649	1261	0.69897
SF3A1	0.06	5	7.776e-07	-6.10924	1258	0.69897
SRP54	0.02975	4	7.83336e-07	-6.10605	2164	0.60206
SYCP2L	0.02975	4	7.83336e-07	-6.10605	2165	0.60206
WNK3	0.029775	4	7.85972e-07	-6.10459	2163	0.60206
FMNL2	0.0602	5	7.90647e-07	-6.10202	1255	0.69897
KRT16	0.0602	5	7.90647e-07	-6.10202	1256	0.69897
SRRM3	0.0602	5	7.90647e-07	-6.10202	1257	0.69897
TCIRG1	0.06046	5	8.07869e-07	-6.09266	1254	0.69897
LAMP2	0.03	4	8.1e-07	-6.09151	2162	0.60206
ALKBH8	0.030075	4	8.1813e-07	-6.08718	2161	0.60206
CNOT10	0.0608	5	8.30841e-07	-6.08048	1252	0.69897
TRA@	0.0608	5	8.30841e-07	-6.08048	1253	0.69897
AGAP2	0.061	5	8.44596e-07	-6.07335	1251	0.69897
SLC25A39	0.0612	5	8.58533e-07	-6.06624	1250	0.69897
NCOR1	0.0305	4	8.65365e-07	-6.0628	2158	0.60206
SLC22A23	0.0305	4	8.65365e-07	-6.0628	2159	0.60206
WARS2	0.0305	4	8.65365e-07	-6.0628	2160	0.60206
IL7	0.0096	3	8.84736e-07	-6.05319	3397	0.477121
DHH	0.0616	5	8.86959e-07	-6.0521	1248	0.69897
XKR7	0.0616	5	8.86959e-07	-6.0521	1249	0.69897
KIF23	0.06166	5	8.91287e-07	-6.04998	1247	0.69897
CARMIL2	0.0308	4	8.99918e-07	-6.0458	2156	0.60206
RLTPR	0.0308	4	8.99918e-07	-6.0458	2157	0.60206
SOGA3	0.0618	5	9.01452e-07	-6.04506	1246	0.69897
ASNSD1	0.030925	4	9.14616e-07	-6.03876	2155	0.60206
FZD9	0.062	5	9.16133e-07	-6.03804	1244	0.69897
GALNT9	0.062	5	9.16133e-07	-6.03804	1245	0.69897
HP08777	0.03105	4	9.29494e-07	-6.03175	2154	0.60206
hCG_1648122	0.0622	5	9.31005e-07	-6.03105	1242	0.69897
HNRNPC	0.0622	5	9.31005e-07	-6.03105	1243	0.69897
HMGCR	0.031125	4	9.38507e-07	-6.02756	2153	0.60206
ALYREF	0.0311675	4	9.43643e-07	-6.02519	2152	0.60206
CUX1	0.0624	5	9.46069e-07	-6.02408	1241	0.69897
MATN4	0.03125	4	9.53674e-07	-6.0206	2150	0.60206
WFIKKN1	0.03125	4	9.53674e-07	-6.0206	2151	0.60206
CC2D1A	0.0626	5	9.61328e-07	-6.01713	1238	0.69897
SIRT3	0.0626	5	9.61328e-07	-6.01713	1239	0.69897
ZNF804B	0.0626	5	9.61328e-07	-6.01713	1240	0.69897
DHX29	0.031325	4	9.62863e-07	-6.01644	2149	0.60206
DKFZp686H16106	0.031425	4	9.75217e-07	-6.0109	2148	0.60206
AGRN	0.0628	5	9.76783e-07	-6.0102	1236	0.69897
SPAG9	0.0628	5	9.76783e-07	-6.0102	1237	0.69897
DDX60L	0.0632	5	1.00829e-06	-5.99641	1235	0.69897
KIAA0638	0.03175	4	1.01619e-06	-5.99303	2146	0.60206
MAPRE2	0.03175	4	1.01619e-06	-5.99303	2147	0.60206
PTPRN2	0.0318075	4	1.02357e-06	-5.98988	2145	0.60206
PCDHGC4	0.064	5	1.07374e-06	-5.9691	1233	0.69897
TSR3	0.064	5	1.07374e-06	-5.9691	1234	0.69897
VWF	0.0322	4	1.07504e-06	-5.96858	2144	0.60206
DKFZp686A1525	0.03225	4	1.08173e-06	-5.96588	2142	0.60206
DYNC1LI1	0.03225	4	1.08173e-06	-5.96588	2143	0.60206
ZNF277	0.0323	4	1.08845e-06	-5.96319	2141	0.60206
COL6A1	0.0642	5	1.09062e-06	-5.96232	1232	0.69897
ABP1	0.0103	3	1.09273e-06	-5.96149	3396	0.477121
TBC1D10B	0.0644	5	1.10772e-06	-5.95557	1231	0.69897
TMPRSS7	0.032475	4	1.11224e-06	-5.9538	2140	0.60206
PARD6A	0.0325	4	1.11566e-06	-5.95247	2139	0.60206
MBD5	0.0646	5	1.12503e-06	-5.94884	1229	0.69897
RAF1	0.0646	5	1.12503e-06	-5.94884	1230	0.69897
NUP35	0.032675	4	1.13989e-06	-5.94314	2138	0.60206
TMEM165	0.0648	5	1.14255e-06	-5.94212	1228	0.69897
RASGRP1	0.06486	5	1.14785e-06	-5.94012	1227	0.69897
IGF2R	0.06498	5	1.15851e-06	-5.9361	1226	0.69897
NDRG4	0.065	5	1.16029e-06	-5.93543	1225	0.69897
NRDE2	0.0329	4	1.17161e-06	-5.93122	2137	0.60206
CYP2C19	0.0652	5	1.17825e-06	-5.92876	1224	0.69897
DKFZp686C06243	0.0654	5	1.19643e-06	-5.92211	1223	0.69897
AKAP9	0.03325	4	1.22227e-06	-5.91283	2134	0.60206
COL15A1	0.03325	4	1.22227e-06	-5.91283	2135	0.60206
SCAF1	0.03325	4	1.22227e-06	-5.91283	2136	0.60206
LOC101927276	0.03335	4	1.23704e-06	-5.90762	2133	0.60206
CFAP77	0.06588	5	1.24099e-06	-5.90623	1222	0.69897
ITPRIPL1	0.033475	4	1.25569e-06	-5.90112	2132	0.60206
C7orf49	0.0335	4	1.25945e-06	-5.89982	2129	0.60206
COX1	0.0335	4	1.25945e-06	-5.89982	2130	0.60206
MYH3	0.0335	4	1.25945e-06	-5.89982	2131	0.60206
KIF1C	0.0662	5	1.27142e-06	-5.89571	1220	0.69897
LRRC9	0.0662	5	1.27142e-06	-5.89571	1221	0.69897
CRTC3	0.033825	4	1.30903e-06	-5.88305	2128	0.60206
POTEJ	0.0668	5	1.33009e-06	-5.87612	1218	0.69897
PRAG1	0.0668	5	1.33009e-06	-5.87612	1219	0.69897
ASAP2	0.067	5	1.35013e-06	-5.86963	1217	0.69897
FHAD1	0.0111	3	1.36763e-06	-5.86403	3395	0.477121
PCNX1	0.0672	5	1.3704e-06	-5.86315	1216	0.69897
PHEX	0.03425	4	1.37608e-06	-5.86136	2127	0.60206
PLEKHB1	0.0343	4	1.38413e-06	-5.85882	2126	0.60206
LAMB3	0.0678	5	1.43268e-06	-5.84385	1215	0.69897
DTL	0.03465	4	1.44149e-06	-5.84119	2125	0.60206
SFPQ	0.0348	4	1.46662e-06	-5.83368	2124	0.60206
MTCL1	0.0684	5	1.4972e-06	-5.82472	1211	0.69897
ORF	0.0684	5	1.4972e-06	-5.82472	1212	0.69897
PSD3	0.0684	5	1.4972e-06	-5.82472	1213	0.69897
SOGA2	0.0684	5	1.4972e-06	-5.82472	1214	0.69897
C19orf47	0.035	4	1.50062e-06	-5.82373	2122	0.60206
FLJ12998	0.035	4	1.50062e-06	-5.82373	2123	0.60206
MDM4	0.03505	4	1.50922e-06	-5.82125	2121	0.60206
ZNF649	0.035075	4	1.51353e-06	-5.82001	2120	0.60206
PIG60	0.0352	4	1.53522e-06	-5.81383	2119	0.60206
EXOSC3	0.0688	5	1.5415e-06	-5.81206	1210	0.69897
C2orf70	0.03525	4	1.54396e-06	-5.81136	2117	0.60206
STAB2	0.03525	4	1.54396e-06	-5.81136	2118	0.60206
CACNA1S	0.035325	4	1.55714e-06	-5.80767	2116	0.60206
FDFT1	0.069	5	1.56403e-06	-5.80575	1208	0.69897
MYO5A	0.069	5	1.56403e-06	-5.80575	1209	0.69897
VGF	0.035375	4	1.56598e-06	-5.80521	2115	0.60206
ZBED4	0.0355	4	1.58823e-06	-5.79909	2114	0.60206
DLGAP3	0.06932	5	1.60064e-06	-5.79571	1207	0.69897
c371H6.2	0.0356	4	1.6062e-06	-5.7942	2113	0.60206
MTHFR	0.035725	4	1.62888e-06	-5.78811	2112	0.60206
TNS1	0.0696	5	1.63323e-06	-5.78695	1206	0.69897
SLC4A1AP	0.03575	4	1.63344e-06	-5.7869	2111	0.60206
NUDT7	0.035825	4	1.64719e-06	-5.78326	2110	0.60206
SLC4A10	0.0698	5	1.65683e-06	-5.78072	1204	0.69897
THADA	0.0698	5	1.65683e-06	-5.78072	1205	0.69897
CHRM5	0.036	4	1.67962e-06	-5.77479	2109	0.60206
GSTA1	0.0702	5	1.70485e-06	-5.76831	1202	0.69897
GSTA5	0.0702	5	1.70485e-06	-5.76831	1203	0.69897
PLEKHG4	0.03625	4	1.72676e-06	-5.76277	2107	0.60206
TTC21A	0.03625	4	1.72676e-06	-5.76277	2108	0.60206
NOTCH4	0.0704	5	1.72927e-06	-5.76214	1201	0.69897
ATP5SL	0.036275	4	1.73153e-06	-5.76157	2105	0.60206
DMAC2	0.036275	4	1.73153e-06	-5.76157	2106	0.60206
BCORL1	0.0706	5	1.75398e-06	-5.75598	1198	0.69897
DDX58	0.0706	5	1.75398e-06	-5.75598	1199	0.69897
GEMIN5	0.0706	5	1.75398e-06	-5.75598	1200	0.69897
SYNJ1	0.03645	4	1.76518e-06	-5.75321	2104	0.60206
ACSS1	0.0365	4	1.77489e-06	-5.75083	2100	0.60206
LOC102724985	0.0365	4	1.77489e-06	-5.75083	2101	0.60206
NPW	0.0365	4	1.77489e-06	-5.75083	2102	0.60206
RPF1	0.0365	4	1.77489e-06	-5.75083	2103	0.60206
CTDP1	0.03665	4	1.80425e-06	-5.7437	2099	0.60206
LOC102724516	0.0712	5	1.82978e-06	-5.7376	1197	0.69897
BIVM-ERCC5	0.0122667	3	1.84578e-06	-5.73382	3394	0.477121
ISY1-RAB43	0.0714	5	1.85563e-06	-5.73151	1196	0.69897
C16orf89	0.037	4	1.87416e-06	-5.72719	2097	0.60206
DENND5A	0.037	4	1.87416e-06	-5.72719	2098	0.60206
LOC101930085	0.0716	5	1.88176e-06	-5.72543	1194	0.69897
MYBPC2	0.0716	5	1.88176e-06	-5.72543	1195	0.69897
DCD	0.00138	2	1.9044e-06	-5.72024	5700	0.30103
GRK6	0.037225	4	1.92017e-06	-5.71666	2096	0.60206
DNAJB5	0.03725	4	1.92533e-06	-5.71549	2093	0.60206
LOC102724975	0.03725	4	1.92533e-06	-5.71549	2094	0.60206
TMEM200A	0.03725	4	1.92533e-06	-5.71549	2095	0.60206
CDK5RAP2	0.072	5	1.93492e-06	-5.71334	1191	0.69897
DKFZp686D1070	0.072	5	1.93492e-06	-5.71334	1192	0.69897
DKK3	0.072	5	1.93492e-06	-5.71334	1193	0.69897
NYNRIN	0.0722	5	1.96194e-06	-5.70731	1190	0.69897
GPSM1	0.037475	4	1.97227e-06	-5.70503	2091	0.60206
TASP1	0.037475	4	1.97227e-06	-5.70503	2092	0.60206
RNF24	0.0375	4	1.97754e-06	-5.70387	2090	0.60206
AGAP3	0.0724	5	1.98927e-06	-5.70131	1186	0.69897
HIRA	0.0724	5	1.98927e-06	-5.70131	1187	0.69897
MED12	0.0724	5	1.98927e-06	-5.70131	1188	0.69897
TNRC11	0.0724	5	1.98927e-06	-5.70131	1189	0.69897
ACAA1	0.0726	5	2.01689e-06	-5.69532	1185	0.69897
ACRBP	0.03775	4	2.0308e-06	-5.69233	2089	0.60206
ASIC2	0.0378	4	2.04158e-06	-5.69003	2088	0.60206
LRFN2	0.03785	4	2.05241e-06	-5.68774	2086	0.60206
SOX5	0.03785	4	2.05241e-06	-5.68774	2087	0.60206
ADAD2	0.038	4	2.08514e-06	-5.68087	2085	0.60206
PPM1N	0.038025	4	2.09063e-06	-5.67972	2084	0.60206
DENND5B	0.038125	4	2.11271e-06	-5.67516	2083	0.60206
HYDIN	0.03815	4	2.11825e-06	-5.67402	2082	0.60206
CYP4A11	0.03825	4	2.14055e-06	-5.66947	2081	0.60206
MAST3	0.0736	5	2.15968e-06	-5.66561	1184	0.69897
C12orf65	0.0385	4	2.19707e-06	-5.65816	2078	0.60206
LOC101927681	0.0385	4	2.19707e-06	-5.65816	2079	0.60206
ZNF618	0.0385	4	2.19707e-06	-5.65816	2080	0.60206
SUV420H1	0.038575	4	2.21424e-06	-5.65478	2077	0.60206
GFPT1	0.038725	4	2.24888e-06	-5.64803	2076	0.60206
JCAD	0.0746	5	2.31044e-06	-5.63631	1183	0.69897
EFCC1	0.039	4	2.31344e-06	-5.63574	2073	0.60206
LDB3	0.039	4	2.31344e-06	-5.63574	2074	0.60206
UBE3B	0.039	4	2.31344e-06	-5.63574	2075	0.60206
FAM98B	0.03925	4	2.37333e-06	-5.62464	2072	0.60206
DNAH11	0.0752	5	2.40486e-06	-5.61891	1182	0.69897
ACAD10	0.0395	4	2.43438e-06	-5.61361	2068	0.60206
P4HA3	0.0395	4	2.43438e-06	-5.61361	2069	0.60206
PPP1R3A	0.0395	4	2.43438e-06	-5.61361	2070	0.60206
PSMD1	0.0395	4	2.43438e-06	-5.61361	2071	0.60206
ATP6V1B2	0.0754	5	2.43701e-06	-5.61314	1181	0.69897
POTEM	0.0756	5	2.4695e-06	-5.60739	1180	0.69897
DOCK11	0.039675	4	2.47781e-06	-5.60593	2067	0.60206
CD19	0.039855	4	2.52308e-06	-5.59807	2066	0.60206
DNAH3	0.04	4	2.56e-06	-5.59176	2061	0.60206
GLYR1	0.04	4	2.56e-06	-5.59176	2062	0.60206
LMOD1	0.04	4	2.56e-06	-5.59176	2063	0.60206
MAML3	0.04	4	2.56e-06	-5.59176	2064	0.60206
PLCG2	0.04	4	2.56e-06	-5.59176	2065	0.60206
UFL1	0.0764	5	2.60296e-06	-5.58453	1178	0.69897
UTRN	0.0764	5	2.60296e-06	-5.58453	1179	0.69897
PC	0.0402	4	2.61159e-06	-5.5831	2060	0.60206
FAM184B	0.04025	4	2.6246e-06	-5.58094	2059	0.60206
FREM3	0.0405	4	2.69042e-06	-5.57018	2057	0.60206
SMC6	0.0405	4	2.69042e-06	-5.57018	2058	0.60206
MAP3K19	0.077	5	2.70678e-06	-5.56755	1176	0.69897
TCOF1	0.077	5	2.70678e-06	-5.56755	1177	0.69897
COX2	0.04065	4	2.7305e-06	-5.56376	2056	0.60206
SLC25A47	0.040725	4	2.75071e-06	-5.56056	2055	0.60206
FMN1	0.04075	4	2.75747e-06	-5.55949	2054	0.60206
NOLC1	0.040925	4	2.80514e-06	-5.55205	2053	0.60206
EDC4	0.041	4	2.82576e-06	-5.54886	2052	0.60206
ETFDH	0.04105	4	2.83957e-06	-5.54675	2051	0.60206
TNRC6C	0.0141667	3	2.84317e-06	-5.5462	3393	0.477121
PRDM6	0.0778	5	2.85035e-06	-5.5451	1175	0.69897
COPZ2	0.04125	4	2.89531e-06	-5.5383	2048	0.60206
DDX19L	0.04125	4	2.89531e-06	-5.5383	2049	0.60206
ZNF532	0.04125	4	2.89531e-06	-5.5383	2050	0.60206
LENG8	0.0782	5	2.92438e-06	-5.53397	1174	0.69897
SIN3B	0.0414	4	2.93766e-06	-5.532	2047	0.60206
ESYT2	0.04145	4	2.95188e-06	-5.5299	2046	0.60206
FAM83H	0.0415	4	2.96615e-06	-5.52781	2043	0.60206
GLI3	0.0415	4	2.96615e-06	-5.52781	2044	0.60206
ZFP3	0.0415	4	2.96615e-06	-5.52781	2045	0.60206
ABLIM2	0.04175	4	3.03827e-06	-5.51737	2040	0.60206
NRXN1	0.04175	4	3.03827e-06	-5.51737	2041	0.60206
SRD5A3	0.04175	4	3.03827e-06	-5.51737	2042	0.60206
ARHGEF12	0.0788	5	3.0383e-06	-5.51737	1173	0.69897
ABI3BP	0.04195	4	3.0969e-06	-5.50907	2039	0.60206
DNAH10	0.042	4	3.1117e-06	-5.507	2036	0.60206
DPP9-AS1	0.042	4	3.1117e-06	-5.507	2037	0.60206
RREB1	0.042	4	3.1117e-06	-5.507	2038	0.60206
ADAMTSL5	0.04215	4	3.15639e-06	-5.50081	2034	0.60206
LAR	0.04215	4	3.15639e-06	-5.50081	2035	0.60206
AJAP1	0.04225	4	3.18645e-06	-5.49669	2029	0.60206
CNDP2	0.04225	4	3.18645e-06	-5.49669	2030	0.60206
ILK	0.04225	4	3.18645e-06	-5.49669	2031	0.60206
PRR36	0.04225	4	3.18645e-06	-5.49669	2032	0.60206
TBC1D23	0.04225	4	3.18645e-06	-5.49669	2033	0.60206
CASP5	0.042425	4	3.23957e-06	-5.48951	2028	0.60206
GAS2L1	0.0425	4	3.26254e-06	-5.48644	2027	0.60206
DENND4A	0.0802	5	3.31797e-06	-5.47913	1172	0.69897
NEMF	0.0804	5	3.35954e-06	-5.47372	1171	0.69897
CDKN2A	0.042925	4	3.39501e-06	-5.46916	2026	0.60206
TPM2	0.043	4	3.4188e-06	-5.46613	2023	0.60206
TRAF5	0.043	4	3.4188e-06	-5.46613	2024	0.60206
ZNF777	0.043	4	3.4188e-06	-5.46613	2025	0.60206
NID2	0.0151667	3	3.48875e-06	-5.45733	3391	0.477121
TBC1D22B	0.0151667	3	3.48875e-06	-5.45733	3392	0.477121
CXCL13	0.04325	4	3.499e-06	-5.45606	2019	0.60206
KIF16B	0.04325	4	3.499e-06	-5.45606	2020	0.60206
LOC102724128	0.04325	4	3.499e-06	-5.45606	2021	0.60206
MRPL37	0.04325	4	3.499e-06	-5.45606	2022	0.60206
WDR87	0.0814	5	3.57373e-06	-5.44688	1170	0.69897
AXDND1	0.0435	4	3.58061e-06	-5.44604	2017	0.60206
FTCD	0.0435	4	3.58061e-06	-5.44604	2018	0.60206
HEATR5A	0.04375	4	3.66364e-06	-5.43609	2015	0.60206
PDS5B	0.04375	4	3.66364e-06	-5.43609	2016	0.60206
DOCK6	0.04395	4	3.73109e-06	-5.42816	2014	0.60206
UBC	0.0155533	3	3.76245e-06	-5.42453	3390	0.477121
SLC18A3	0.04425	4	3.83401e-06	-5.41635	2013	0.60206
CNTN6	0.04455	4	3.93904e-06	-5.40461	2011	0.60206
DIS3	0.04455	4	3.93904e-06	-5.40461	2012	0.60206
ZC3H4	0.04475	4	4.01026e-06	-5.39683	2010	0.60206
CCAR2	0.044775	4	4.01923e-06	-5.39586	2009	0.60206
ENKUR	0.045	4	4.10063e-06	-5.38715	2006	0.60206
GPR161	0.045	4	4.10063e-06	-5.38715	2007	0.60206
ZNF439	0.045	4	4.10063e-06	-5.38715	2008	0.60206
SPAST	0.04505	4	4.11888e-06	-5.38522	2005	0.60206
APAF1	0.04525	4	4.19251e-06	-5.37753	2002	0.60206
HSDL2	0.04525	4	4.19251e-06	-5.37753	2003	0.60206
TUBA4A	0.04525	4	4.19251e-06	-5.37753	2004	0.60206
IFI35	0.0455	4	4.28594e-06	-5.36795	2001	0.60206
RABGEF1	0.0162667	3	4.30423e-06	-5.3661	3389	0.477121
PMPCA	0.045625	4	4.33323e-06	-5.36319	2000	0.60206
RASGRP3	0.0163333	3	4.35737e-06	-5.36078	3388	0.477121
PRRG3	0.04575	4	4.38091e-06	-5.35844	1998	0.60206
TOP2B	0.04575	4	4.38091e-06	-5.35844	1999	0.60206
CCDC6	0.046	4	4.47746e-06	-5.34897	1992	0.60206
CCDC6-RETa	0.046	4	4.47746e-06	-5.34897	1993	0.60206
CCDC6-RETc	0.046	4	4.47746e-06	-5.34897	1994	0.60206
DNTTIP1	0.046	4	4.47746e-06	-5.34897	1995	0.60206
GUK1	0.046	4	4.47746e-06	-5.34897	1996	0.60206
SF3B2	0.046	4	4.47746e-06	-5.34897	1997	0.60206
TMEM108	0.01656	3	4.54131e-06	-5.34282	3387	0.477121
ZNF585A	0.0854	5	4.54244e-06	-5.34271	1169	0.69897
C1orf167	0.04625	4	4.57559e-06	-5.33955	1987	0.60206
CTBP2	0.04625	4	4.57559e-06	-5.33955	1988	0.60206
FAM30A	0.04625	4	4.57559e-06	-5.33955	1989	0.60206
SPRED2	0.04625	4	4.57559e-06	-5.33955	1990	0.60206
ZNF106	0.04625	4	4.57559e-06	-5.33955	1991	0.60206
RAD18	0.0166333	3	4.60191e-06	-5.33706	3386	0.477121
ADRA2A	0.0465	4	4.67533e-06	-5.33019	1982	0.60206
COX7C	0.0465	4	4.67533e-06	-5.33019	1983	0.60206
DKFZp781H0795	0.0465	4	4.67533e-06	-5.33019	1984	0.60206
EXPH5	0.0465	4	4.67533e-06	-5.33019	1985	0.60206
PSMB6	0.0465	4	4.67533e-06	-5.33019	1986	0.60206
RP1	0.046525	4	4.68539e-06	-5.32925	1981	0.60206
CRKL	0.0168	3	4.74163e-06	-5.32407	3385	0.477121
MYLK2	0.04675	4	4.77668e-06	-5.32087	1978	0.60206
SPERT	0.04675	4	4.77668e-06	-5.32087	1979	0.60206
TRDN	0.04675	4	4.77668e-06	-5.32087	1980	0.60206
DKFZp434P2350	0.0169	3	4.82681e-06	-5.31634	3383	0.477121
FLJ00233	0.0169	3	4.82681e-06	-5.31634	3384	0.477121
CEP104	0.047	4	4.87968e-06	-5.31161	1973	0.60206
LOC101930233	0.047	4	4.87968e-06	-5.31161	1974	0.60206
LOC388210	0.047	4	4.87968e-06	-5.31161	1975	0.60206
PTK2B	0.047	4	4.87968e-06	-5.31161	1976	0.60206
TUBA1	0.047	4	4.87968e-06	-5.31161	1977	0.60206
VASH2	0.04705	4	4.90048e-06	-5.30976	1972	0.60206
DEPDC4	0.04725	4	4.98434e-06	-5.30239	1967	0.60206
JADE3	0.04725	4	4.98434e-06	-5.30239	1968	0.60206
RAI1	0.04725	4	4.98434e-06	-5.30239	1969	0.60206
SLC6A9	0.04725	4	4.98434e-06	-5.30239	1970	0.60206
SSC5D	0.04725	4	4.98434e-06	-5.30239	1971	0.60206
TMEM65	0.0473	4	5.00547e-06	-5.30056	1966	0.60206
hCG_2036932	0.047425	4	5.05859e-06	-5.29597	1965	0.60206
TUBGCP5	0.047675	4	5.1661e-06	-5.28684	1964	0.60206
ACE2	0.047725	4	5.18781e-06	-5.28502	1962	0.60206
KIAA1683	0.047725	4	5.18781e-06	-5.28502	1963	0.60206
PCDHA12	0.04775	4	5.19869e-06	-5.28411	1961	0.60206
DKFZp686J17173	0.048	4	5.30842e-06	-5.27504	1959	0.60206
SH3BP1	0.048	4	5.30842e-06	-5.27504	1960	0.60206
DKK1	0.0174667	3	5.32881e-06	-5.27337	3382	0.477121
MBTD1	0.048175	4	5.38625e-06	-5.26871	1958	0.60206
ACAP2	0.04825	4	5.41988e-06	-5.26601	1953	0.60206
CGREF1	0.04825	4	5.41988e-06	-5.26601	1954	0.60206
PKM	0.04825	4	5.41988e-06	-5.26601	1955	0.60206
SLC25A4	0.04825	4	5.41988e-06	-5.26601	1956	0.60206
SLITRK5	0.04825	4	5.41988e-06	-5.26601	1957	0.60206
DRD4	0.0886	5	5.4597e-06	-5.26283	1168	0.69897
TCF3	0.0176333	3	5.48281e-06	-5.261	3381	0.477121
DPP7	0.0484	4	5.48759e-06	-5.26062	1952	0.60206
CACNA1D	0.04845	4	5.5103e-06	-5.25882	1951	0.60206
CDHR4	0.0485	4	5.53308e-06	-5.25703	1945	0.60206
COL21A1	0.0485	4	5.53308e-06	-5.25703	1946	0.60206
EDRF1	0.0485	4	5.53308e-06	-5.25703	1947	0.60206
MLKL	0.0485	4	5.53308e-06	-5.25703	1948	0.60206
NUP205	0.0485	4	5.53308e-06	-5.25703	1949	0.60206
P2RX3	0.0485	4	5.53308e-06	-5.25703	1950	0.60206
NELL2	0.04855	4	5.55593e-06	-5.25524	1944	0.60206
HUG1	0.04875	4	5.64805e-06	-5.2481	1942	0.60206
MSH3	0.04875	4	5.64805e-06	-5.2481	1943	0.60206
C19orf66	0.049	4	5.7648e-06	-5.23922	1936	0.60206
HCN3	0.049	4	5.7648e-06	-5.23922	1937	0.60206
KIF5C	0.049	4	5.7648e-06	-5.23922	1938	0.60206
NCAPH	0.049	4	5.7648e-06	-5.23922	1939	0.60206
STPG2	0.049	4	5.7648e-06	-5.23922	1940	0.60206
ZNF696	0.049	4	5.7648e-06	-5.23922	1941	0.60206
PHTF2	0.049025	4	5.77657e-06	-5.23833	1935	0.60206
CNGA3	0.04925	4	5.88335e-06	-5.23038	1931	0.60206
EFCAB13	0.04925	4	5.88335e-06	-5.23038	1932	0.60206
PLXNB2	0.04925	4	5.88335e-06	-5.23038	1933	0.60206
TMEM254	0.04925	4	5.88335e-06	-5.23038	1934	0.60206
DKFZp686L0695	0.0181667	3	5.9955e-06	-5.22217	3379	0.477121
KLHL9	0.0181667	3	5.9955e-06	-5.22217	3380	0.477121
GJA1	0.0495	4	6.00373e-06	-5.22158	1927	0.60206
HS3ST5	0.0495	4	6.00373e-06	-5.22158	1928	0.60206
RMND1	0.0495	4	6.00373e-06	-5.22158	1929	0.60206
TMEM249	0.0495	4	6.00373e-06	-5.22158	1930	0.60206
PPP4R3B	0.0182333	3	6.06175e-06	-5.2174	3378	0.477121
ARHGAP8	0.04975	4	6.12593e-06	-5.21283	1921	0.60206
BPGAP1	0.04975	4	6.12593e-06	-5.21283	1922	0.60206
CBLB	0.04975	4	6.12593e-06	-5.21283	1923	0.60206
FANCB	0.04975	4	6.12593e-06	-5.21283	1924	0.60206
FLNC	0.04975	4	6.12593e-06	-5.21283	1925	0.60206
LOC553158	0.04975	4	6.12593e-06	-5.21283	1926	0.60206
NPAS3	0.05	4	6.25e-06	-5.20412	1917	0.60206
NT5C1B	0.05	4	6.25e-06	-5.20412	1918	0.60206
ORC2	0.05	4	6.25e-06	-5.20412	1919	0.60206
PPP1R26	0.05	4	6.25e-06	-5.20412	1920	0.60206
DNM1L	0.05025	4	6.37594e-06	-5.19546	1913	0.60206
GATA-4	0.05025	4	6.37594e-06	-5.19546	1914	0.60206
KLHDC8B	0.05025	4	6.37594e-06	-5.19546	1915	0.60206
PTPN4	0.05025	4	6.37594e-06	-5.19546	1916	0.60206
MED16	0.0503	4	6.40136e-06	-5.19373	1912	0.60206
GIPR	0.0186	3	6.43486e-06	-5.19146	3377	0.477121
PLPP7	0.0186333	3	6.46951e-06	-5.18913	3376	0.477121
EMILIN2	0.0505	4	6.50378e-06	-5.18683	1907	0.60206
GRM4	0.0505	4	6.50378e-06	-5.18683	1908	0.60206
MYH6	0.0505	4	6.50378e-06	-5.18683	1909	0.60206
PIK3C2B	0.0505	4	6.50378e-06	-5.18683	1910	0.60206
VIT	0.0505	4	6.50378e-06	-5.18683	1911	0.60206
LBP	0.0187133	3	6.5532e-06	-5.18355	3375	0.477121
GLIS3	0.05075	4	6.63352e-06	-5.17826	1903	0.60206
LOC102725016	0.05075	4	6.63352e-06	-5.17826	1904	0.60206
PTPN23	0.05075	4	6.63352e-06	-5.17826	1905	0.60206
SARS2	0.05075	4	6.63352e-06	-5.17826	1906	0.60206
LRP2	0.0509	4	6.7123e-06	-5.17313	1902	0.60206
PRKY	0.050975	4	6.75195e-06	-5.17057	1901	0.60206
EVC2	0.051	4	6.7652e-06	-5.16972	1893	0.60206
FGD5	0.051	4	6.7652e-06	-5.16972	1894	0.60206
GRM5	0.051	4	6.7652e-06	-5.16972	1895	0.60206
KIF7	0.051	4	6.7652e-06	-5.16972	1896	0.60206
LRRD1	0.051	4	6.7652e-06	-5.16972	1897	0.60206
NUP107	0.051	4	6.7652e-06	-5.16972	1898	0.60206
NVL	0.051	4	6.7652e-06	-5.16972	1899	0.60206
SMTN	0.051	4	6.7652e-06	-5.16972	1900	0.60206
PRSS12	0.051225	4	6.88538e-06	-5.16207	1892	0.60206
ENKD1	0.0190333	3	6.89516e-06	-5.16146	3374	0.477121
BCL9	0.05125	4	6.89883e-06	-5.16122	1890	0.60206
LEF1	0.05125	4	6.89883e-06	-5.16122	1891	0.60206
SLC25A45	0.0190667	3	6.93145e-06	-5.15918	3373	0.477121
RHOU	0.0514	4	6.97995e-06	-5.15615	1889	0.60206
GRIK1	0.0515	4	7.03443e-06	-5.15277	1887	0.60206
MYL12A	0.0515	4	7.03443e-06	-5.15277	1888	0.60206
KRT5	0.0516025	4	7.0906e-06	-5.14932	1886	0.60206
KIF5B-ALK	0.05165	4	7.11674e-06	-5.14772	1885	0.60206
FER1L5	0.05175	4	7.17202e-06	-5.14436	1882	0.60206
GTF3C1	0.05175	4	7.17202e-06	-5.14436	1883	0.60206
SREBF2	0.05175	4	7.17202e-06	-5.14436	1884	0.60206
FDX1	0.051825	4	7.21369e-06	-5.14184	1881	0.60206
ATPAF2	0.05195	4	7.28353e-06	-5.13766	1879	0.60206
CASKIN2	0.05195	4	7.28353e-06	-5.13766	1880	0.60206
CDK6	0.0194	3	7.30138e-06	-5.13659	3372	0.477121
APOPT1	0.052	4	7.31162e-06	-5.13599	1874	0.60206
C16orf96	0.052	4	7.31162e-06	-5.13599	1875	0.60206
CSTF3	0.052	4	7.31162e-06	-5.13599	1876	0.60206
EXOC7	0.052	4	7.31162e-06	-5.13599	1877	0.60206
ZMYND10	0.052	4	7.31162e-06	-5.13599	1878	0.60206
MEIS1	0.0194333	3	7.33908e-06	-5.13436	3371	0.477121
GRAMD2A	0.0195333	3	7.45297e-06	-5.12767	3370	0.477121
ASAP3	0.05225	4	7.45324e-06	-5.12765	1870	0.60206
C10orf27	0.05225	4	7.45324e-06	-5.12765	1871	0.60206
EME2	0.05225	4	7.45324e-06	-5.12765	1872	0.60206
MDH2	0.05225	4	7.45324e-06	-5.12765	1873	0.60206
LACTB	0.0523	4	7.48181e-06	-5.12599	1869	0.60206
FOXN3	0.0196	3	7.52954e-06	-5.12323	3369	0.477121
DLGAP5	0.0525	4	7.59691e-06	-5.11936	1866	0.60206
PRG4	0.0525	4	7.59691e-06	-5.11936	1867	0.60206
STAG1	0.0525	4	7.59691e-06	-5.11936	1868	0.60206
ACO1	0.05275	4	7.74265e-06	-5.11111	1860	0.60206
ANKRD11	0.05275	4	7.74265e-06	-5.11111	1861	0.60206
DLGAP2	0.05275	4	7.74265e-06	-5.11111	1862	0.60206
PAEP	0.05275	4	7.74265e-06	-5.11111	1863	0.60206
RBM42	0.05275	4	7.74265e-06	-5.11111	1864	0.60206
TMEM67	0.05275	4	7.74265e-06	-5.11111	1865	0.60206
NFIX	0.052975	4	7.8756e-06	-5.10372	1858	0.60206
RRP9	0.052975	4	7.8756e-06	-5.10372	1859	0.60206
IQCD	0.053	4	7.89048e-06	-5.1029	1857	0.60206
CALCOCO2	0.05325	4	8.04041e-06	-5.09472	1848	0.60206
DCAF15	0.05325	4	8.04041e-06	-5.09472	1849	0.60206
GPN3	0.05325	4	8.04041e-06	-5.09472	1850	0.60206
KIR3DS1	0.05325	4	8.04041e-06	-5.09472	1851	0.60206
MMS22L	0.05325	4	8.04041e-06	-5.09472	1852	0.60206
PROZ	0.05325	4	8.04041e-06	-5.09472	1853	0.60206
REM2	0.05325	4	8.04041e-06	-5.09472	1854	0.60206
TSGA13	0.05325	4	8.04041e-06	-5.09472	1855	0.60206
ZNF548	0.05325	4	8.04041e-06	-5.09472	1856	0.60206
COL6A6	0.0535	4	8.19248e-06	-5.08658	1842	0.60206
DAPK2	0.0535	4	8.19248e-06	-5.08658	1843	0.60206
DKFZp667E137	0.0535	4	8.19248e-06	-5.08658	1844	0.60206
FMO2	0.0535	4	8.19248e-06	-5.08658	1845	0.60206
LOC151174	0.0535	4	8.19248e-06	-5.08658	1846	0.60206
PCCB	0.0535	4	8.19248e-06	-5.08658	1847	0.60206
CASC2	0.05375	4	8.34668e-06	-5.07849	1840	0.60206
HCN4	0.05375	4	8.34668e-06	-5.07849	1841	0.60206
C2CD3	0.053775	4	8.36222e-06	-5.07768	1839	0.60206
FAM107A	0.0203333	3	8.4067e-06	-5.07537	3368	0.477121
CEP250	0.054	4	8.50306e-06	-5.07042	1835	0.60206
DIP2C	0.054	4	8.50306e-06	-5.07042	1836	0.60206
FBXL21	0.054	4	8.50306e-06	-5.07042	1837	0.60206
MEPCE	0.054	4	8.50306e-06	-5.07042	1838	0.60206
EIF2B4	0.0204333	3	8.53135e-06	-5.06898	3367	0.477121
ZNF800	0.054125	4	8.58206e-06	-5.06641	1834	0.60206
PBX3	0.05425	4	8.66162e-06	-5.0624	1830	0.60206
PDLIM4	0.05425	4	8.66162e-06	-5.0624	1831	0.60206
PHKA2	0.05425	4	8.66162e-06	-5.0624	1832	0.60206
[truncated: 8,954 more rows]
