# Supplementary material for: Selected Ion Extraction of Peptides with Heavy Isotopes and Hydrogen Loss Reduces the Type II Error in Plasma Proteomics
Source: ACS Omega. 2025 Jan 2;10(1):281–93. doi: 10.1021/acsomega.4c05624 (PMC11739973; doi:10.1021/acsomega.4c05624)
Supplement: Supplementary file 2 — ao4c05624_si_002.xlsx [file ao4c05624_si_002.xlsx]

## Sheet: Sheet1
PrecursorMZ	PrecursorIntensity	ChargeState	MH	DeltaMass	PValue	MissedCleavages	GeneSymbol	PeptideList	DescriptionList
714.587	3.18197e+07	4	2858.32	-2.9992	0.032	1	ALB	LVRPEVDVMCTAFHDNEETFLKK	Serum albumin (Fragment) ALB,ALB protein,Serum albumin ALB
613.31	2.35808e+07	3	1840.91	-2.9991	3.8e-05	1	ALB	EQLKAVMDDFAAFVEK	ALB protein,Serum albumin ALB,Serum albumin (Fragment) ALB
1085.55	2.62115e+08	2	2173.08	-2.9978	0.003	2	ALB	ATKEQLKAVMDDFAAFVEK	ALB protein,Serum albumin (Fragment) ALB,Serum albumin ALB
734.37	1.06748e+08	2	1470.73	-2.9978	0.00013	1	ALB	KAVMDDFAAFVEK	ALB protein,Serum albumin ALB,Serum albumin (Fragment) ALB
734.37	1.23023e+07	2	1470.73	-2.9974	0.0016	1	ALB	KAVMDDFAAFVEK	Serum albumin (Fragment) ALB,Serum albumin ALB,ALB protein
686.317	4.71764e+07	2	1374.62	-2.9972	0.036	0	ALB	AVMDDFAAFVEK	Serum albumin (Fragment) ALB,ALB protein,Serum albumin ALB
623.974	2.23805e+07	3	1872.9	-2.997	0.033	1	ALB	EQLKAVMDDFAAFVEK	Serum albumin ALB,ALB protein,Serum albumin (Fragment) ALB
634.988	8.27931e+08	3	1905.94	-2.9967	0.092	2	ALB	SEVAHRFKDLGEENFK	Serum albumin (Fragment) ALB,ALB protein,Serum albumin ALB
623.974	1.25448e+08	3	1872.9	-2.9961	0.074	1	ALB	EQLKAVMDDFAAFVEK	ALB protein,Serum albumin ALB,Serum albumin (Fragment) ALB
744.391	1.36291e+07	2	1490.77	-2.9924	0.0033	1	ALB	SLHTLFGDKLCTV	Serum albumin (Fragment) ALB,Serum albumin ALB,ALB protein
777.039	3.26824e+06	3	2332.09	-2.9922	0.06	1	ALB	NYAEAKDVFLGMFLYEYAR	Serum albumin ALB,Serum albumin (Fragment) ALB
657.326	2.53481e+08	2	1316.63	-2.9904	0.00046	1	ALB	QHKDDNPNLPR	ALB protein,Serum albumin (Fragment) ALB,Serum albumin ALB
754.363	801186549	3	2264.06	-2.9895	0.00017	2	ALB	ERNECFLQHKDDNPNLPR	Serum albumin (Fragment) ALB,ALB protein,Serum albumin ALB
754.363	6.16604e+08	3	2264.06	-2.988	0.0064	2	ALB	ERNECFLQHKDDNPNLPR	ALB protein,Serum albumin ALB,Serum albumin (Fragment) ALB
754.363	9.24051e+08	3	2264.06	-2.988	0.00021	2	ALB	ERNECFLQHKDDNPNLPR	Serum albumin ALB,Serum albumin (Fragment) ALB,ALB protein
754.363	5.93146e+06	3	2264.06	-2.9871	2.4e-05	2	ALB	ERNECFLQHKDDNPNLPR	Serum albumin (Fragment) ALB,ALB protein,Serum albumin ALB
754.363	8.04629e+07	3	2264.06	-2.9868	0.00068	2	ALB	ERNECFLQHKDDNPNLPR	Serum albumin ALB,ALB protein,Serum albumin (Fragment) ALB
1001.79	2.75882e+07	3	3006.33	-2.9868	0.00017	0	ALB	SHCIAEVENDEMPADLPSLAADFVESK	Serum albumin ALB,Serum albumin (Fragment) ALB
612.313	7.41762e+07	2	1226.6	-2.9866	3.9e-05	1	ALB	FKDLGEENFK	Serum albumin (Fragment) ALB,Serum albumin ALB,ALB protein
754.365	2.6945e+06	3	2264.06	-2.9829	0.00062	2	ALB	ERNECFLQHKDDNPNLPR	Serum albumin ALB,Serum albumin (Fragment) ALB,ALB protein
1032.94	3.01158e+07	4	4131.71	-2.9772	0.011	3	ALB	ETYGEMADCCAKQEPERNECFLQHKDDNPNLPR	ALB protein,Serum albumin ALB,Serum albumin (Fragment) ALB
634.996	9.19561e+08	3	1905.94	-2.973	0.068	2	ALB	SEVAHRFKDLGEENFK	Serum albumin ALB,ALB protein,Serum albumin (Fragment) ALB
858.897	1.52599e+08	4	3435.54	-2.972	0.089	2	ALB	LVTDLTKVHTECCHGDLLECADDRADLAK	Serum albumin ALB,Serum albumin (Fragment) ALB
698.847	1.83934e+07	4	2795.34	-2.972	0.00031	1	ALB	LVRPEVDVMCTAFHDNEETFLKK	Serum albumin (Fragment) ALB,ALB protein,Serum albumin ALB
734.386	3.53856e+06	2	1470.73	-2.9646	0.00025	1	ALB	KAVMDDFAAFVEK	ALB protein,Serum albumin (Fragment) ALB,Serum albumin ALB
568.271	1.65485e+07	2	1138.5	-2.9634	0.011	0	ALB	CCTESLVNR	ALB protein,Serum albumin (Fragment) ALB,Serum albumin ALB
538.796	219406095	2	1079.54	-2.9518	0.0082	1	ALB	KDLGEENFK	ALB protein,Serum albumin (Fragment) ALB,Serum albumin ALB
702.876	3.21053e+08	2	1407.69	-2.9462	0.0013	1	ALB	FHDNEETFLKK	Serum albumin (Fragment) ALB,ALB protein,Serum albumin ALB
606.973	1306181572	3	1821.84	-2.94	0.00097	1	ALB	SAENCDKSLHTLFGDK	ALB protein,Serum albumin ALB,Serum albumin (Fragment) ALB
826.925	4.59608e+08	2	1655.78	-2.9338	0.077	0	ALB	DVFLGMFLYEYAR	Serum albumin ALB,Serum albumin (Fragment) ALB
479.769	1.14445e+08	2	961.458	-2.9284	0.0011	1	ALB	DELRDEGK	Serum albumin (Fragment) ALB,Serum albumin ALB
870.416	2.20542e+08	2	1742.75	-2.9274	0.0025	0	ALB	MCTAFHDNEETFLK	ALB protein,Serum albumin ALB,Serum albumin (Fragment) ALB
1206.99	3.06932e+07	3	3621.86	-2.925	0.087	1	ALB	ALVLIAFAQYLQQCPFEDHVKLVNEVTEFAK	Serum albumin (Fragment) ALB,ALB protein,Serum albumin ALB
870.417	7.73891e+07	2	1742.75	-2.9244	0.0066	0	ALB	MCTAFHDNEETFLK	ALB protein,Serum albumin (Fragment) ALB,Serum albumin ALB
1199.62	1.50294e+07	2	2401.15	-2.918	0.00013	1	ALB	QQCPFEDHVKLVNEVTEFAK	ALB protein,Serum albumin ALB,Serum albumin (Fragment) ALB
449.994	7.23523e+06	4	1799.87	-2.9168	0.072	1	ALB	KVPQVSTPTLVEVSR	Serum albumin ALB,Serum albumin (Fragment) ALB,ALB protein
1199.63	126802447	2	2401.15	-2.9064	0.00022	1	ALB	QQCPFEDHVKLVNEVTEFAK	Serum albumin (Fragment) ALB,ALB protein,Serum albumin ALB
749.967	1.86536e+08	2	1501.82	-2.8936	7.7e-07	1	ALB	FYAPELLFFAKR	Serum albumin ALB,Serum albumin (Fragment) ALB
766.738	6.45216e+06	3	2301.09	-2.8896	0.016	1	ALB	NYAEAKDVFLGMFLYEYAR	Serum albumin (Fragment) ALB,Serum albumin ALB
1137.59	2.51857e+07	2	2277.06	-2.8872	1.7e-08	0	ALB	VENDEMPADLPSLAADFVESK	Serum albumin (Fragment) ALB,Serum albumin ALB
606.992	8.40716e+07	3	1821.84	-2.8833	0.00079	1	ALB	SAENCDKSLHTLFGDK	Serum albumin (Fragment) ALB,ALB protein,Serum albumin ALB
686.375	2.14005e+07	2	1374.62	-2.8816	0.00045	0	ALB	AVMDDFAAFVEK	ALB protein,Serum albumin ALB,Serum albumin (Fragment) ALB
686.375	6.6771e+07	2	1374.62	-2.881	0.00024	0	ALB	AVMDDFAAFVEK	Serum albumin ALB,ALB protein,Serum albumin (Fragment) ALB
686.376	7.92752e+07	2	1374.62	-2.88	0.00096	0	ALB	AVMDDFAAFVEK	ALB protein,Serum albumin ALB,Serum albumin (Fragment) ALB
684.745	12801697032	3	2055.1	-2.8767	4e-09	2	ALB	RHPYFYAPELLFFAKR	Serum albumin (Fragment) ALB,Serum albumin ALB
740.07	2.3616e+08	3	2221.06	-2.8644	0.028	2	ALB	ATKEQLKAVMDDFAAFVEK	Serum albumin (Fragment) ALB,ALB protein,Serum albumin ALB
489	2.40442e+08	3	1467.84	-2.8572	1.1e-05	1	ALB	RHPDYSVVLLLR	Serum albumin ALB,Serum albumin (Fragment) ALB
585.346	1.94741e+07	2	1172.53	-2.8438	0.00067	0	ALB	MDDFAAFVEK	Serum albumin ALB,Serum albumin (Fragment) ALB,ALB protein
556.982	1.52231e+07	3	1671.77	-2.8434	0.068	0	ALB	VPQVSTPTLVEVSR	ALB protein,Serum albumin (Fragment) ALB,Serum albumin ALB
556.982	6.21891e+08	3	1671.77	-2.8434	0.062	0	ALB	VPQVSTPTLVEVSR	Serum albumin ALB,ALB protein,Serum albumin (Fragment) ALB
556.982	3.04677e+07	3	1671.77	-2.8425	0.038	0	ALB	VPQVSTPTLVEVSR	Serum albumin ALB,ALB protein,Serum albumin (Fragment) ALB
1298.75	3.18392e+06	2	2599.3	-2.81	4.3e-07	1	ALB	QNCELFEQLGEYKFQNALLVR	Serum albumin ALB,ALB protein,Serum albumin (Fragment) ALB
717.995	8.45827e+07	2	1437.78	-2.803	0.00049	1	ALB	GEYKFQNALLVR	ALB protein,Serum albumin ALB,Serum albumin (Fragment) ALB
1199.68	1.06668e+08	2	2401.15	-2.8008	0.00026	1	ALB	QQCPFEDHVKLVNEVTEFAK	Serum albumin ALB,ALB protein,Serum albumin (Fragment) ALB
686.422	5.47162e+07	2	1374.62	-2.7868	0.00047	0	ALB	AVMDDFAAFVEK	Serum albumin ALB,Serum albumin (Fragment) ALB,ALB protein
903.103	4.16953e+07	2	1807.97	-2.7718	0.00057	1	ALB	EQLGEYKFQNALLVR	Serum albumin ALB,ALB protein,Serum albumin (Fragment) ALB
779.016	4.66539e+07	2	1559.79	-2.7706	1.9e-06	0	ALB	PADLPSLAADFVESK	Serum albumin ALB,Serum albumin (Fragment) ALB
657.437	1.0653e+08	2	1316.63	-2.7666	0.00042	1	ALB	QHKDDNPNLPR	Serum albumin ALB,ALB protein,Serum albumin (Fragment) ALB
713.451	2.12309e+07	3	2141.09	-2.7555	0.001	2	ALB	ATKEQLKAVMDDFAAFVEK	Serum albumin ALB,ALB protein,Serum albumin (Fragment) ALB
540.923	1841525463	2	1083.59	-2.7554	0.0053	1	ALB	YLYEIARR	Serum albumin (Fragment) ALB,Serum albumin ALB
540.924	2.63286e+08	2	1083.59	-2.7548	0.013	1	ALB	YLYEIARR	Serum albumin (Fragment) ALB,Serum albumin ALB
540.924	2.63286e+08	2	1083.59	-2.7548	0.013	1	ALB	YLYEIARR	Serum albumin ALB,Serum albumin (Fragment) ALB
540.924	1653842506	2	1083.59	-2.7546	0.023	1	ALB	YLYEIARR	Serum albumin ALB,Serum albumin (Fragment) ALB
830.018	7.81782e+06	2	1661.78	-2.7502	0.00096	1	ALB	GDLLECADDRADLAK	Serum albumin ALB,Serum albumin (Fragment) ALB
655.001	3.11431e+08	2	1311.74	-2.7474	3.6e-06	0	ALB	HPDYSVVLLLR	Serum albumin (Fragment) ALB,Serum albumin ALB
655.001	3.9848e+08	2	1311.74	-2.747	3.7e-05	0	ALB	HPDYSVVLLLR	Serum albumin ALB,Serum albumin (Fragment) ALB
655.003	7.05493e+07	2	1311.74	-2.7422	9.5e-06	0	ALB	HPDYSVVLLLR	Serum albumin ALB,Serum albumin (Fragment) ALB
876.057	8.77461e+06	2	1753.84	-2.7378	2.3e-05	1	ALB	CFLQHKDDNPNLPR	Serum albumin ALB,ALB protein,Serum albumin (Fragment) ALB
550.969	9.34941e+07	2	1103.67	-2.737	6.7e-07	1	ALB	VSKLVTDLTK	Serum albumin (Fragment) ALB,Serum albumin ALB
718.029	1.93727e+07	2	1437.78	-2.7336	1.5e-05	1	ALB	GEYKFQNALLVR	Serum albumin ALB,ALB protein,Serum albumin (Fragment) ALB
657.456	1.60854e+07	2	1316.63	-2.7292	8.6e-05	1	ALB	QHKDDNPNLPR	ALB protein,Serum albumin (Fragment) ALB,Serum albumin ALB
997.613	1.87614e+07	2	1996.93	-2.7108	0.013	1	ALB	NECFLQHKDDNPNLPR	Serum albumin (Fragment) ALB,Serum albumin ALB,ALB protein
557.031	5.34037e+08	3	1671.77	-2.6967	0.012	0	ALB	VPQVSTPTLVEVSR	ALB protein,Serum albumin (Fragment) ALB,Serum albumin ALB
796.064	1.68403e+08	2	1593.81	-2.6922	0.0062	1	ALB	FLQHKDDNPNLPR	Serum albumin ALB,ALB protein,Serum albumin (Fragment) ALB
574.459	1.59462e+08	2	1150.6	-2.6878	0.00033	0	ALB	LVNEVTEFAK	ALB protein,Serum albumin (Fragment) ALB,Serum albumin ALB
526.954	2477461370	2	1055.59	-2.6878	0.036	1	ALB	KYLYEIAR	Serum albumin (Fragment) ALB,Serum albumin ALB
526.954	2477461370	2	1055.59	-2.6878	0.036	1	ALB	KYLYEIAR	Serum albumin (Fragment) ALB,Serum albumin ALB
574.46	2.07501e+08	2	1150.6	-2.687	0.00017	0	ALB	LVNEVTEFAK	Serum albumin ALB,Serum albumin (Fragment) ALB,ALB protein
526.955	1121108797	2	1055.59	-2.686	0.068	1	ALB	KYLYEIAR	Serum albumin (Fragment) ALB,Serum albumin ALB
573.969	4.0677e+08	2	1149.61	-2.6846	0.014	0	ALB	LVNEVTEFAK	Serum albumin (Fragment) ALB,ALB protein,Serum albumin ALB
570.009	4883914633	2	1141.69	-2.6832	0.086	1	ALB	KLVAASQAALGL	ALB protein,Serum albumin ALB,Serum albumin (Fragment) ALB
740.131	4.49538e+08	3	2221.06	-2.6823	0.00011	2	ALB	ATKEQLKAVMDDFAAFVEK	Serum albumin (Fragment) ALB,ALB protein,Serum albumin ALB
827.056	3.62984e+08	2	1655.78	-2.6726	0.047	0	ALB	DVFLGMFLYEYAR	Serum albumin (Fragment) ALB,Serum albumin ALB
827.057	2.9488e+07	2	1655.78	-2.6704	0.075	0	ALB	DVFLGMFLYEYAR	Serum albumin (Fragment) ALB,Serum albumin ALB
593.001	1.38731e+07	2	1187.66	-2.668	0.00011	0	ALB	VSTPTLVEVSR	Serum albumin (Fragment) ALB,ALB protein,Serum albumin ALB
1286.45	4.89412e+07	3	3860	-2.6673	0.0092	2	ALB	PLVEEPQNLIKQNCELFEQLGEYKFQNALLVR	ALB protein,Serum albumin ALB,Serum albumin (Fragment) ALB
876.095	1.89407e+07	2	1753.84	-2.6602	0.0023	1	ALB	CFLQHKDDNPNLPR	ALB protein,Serum albumin ALB,Serum albumin (Fragment) ALB
570.021	2738032590	2	1141.69	-2.6596	0.092	1	ALB	KLVAASQAALGL	Serum albumin (Fragment) ALB,ALB protein,Serum albumin ALB
1177.77	1.90416e+07	2	2357.2	-2.659	7.7e-05	1	ALB	CELFEQLGEYKFQNALLVR	Serum albumin (Fragment) ALB,ALB protein,Serum albumin ALB
533.446	7.12636e+07	2	1068.54	-2.6582	0.0056	1	ALB	HEKTPVSDR	ALB protein,Serum albumin ALB,Serum albumin (Fragment) ALB
533.446	7.12636e+07	2	1068.54	-2.6582	0.0056	1	ALB	HEKTPVSDR	Serum albumin (Fragment) ALB,ALB protein,Serum albumin ALB
601.977	3.21806e+07	2	1205.6	-2.655	0.0074	1	ALB	HKDDNPNLPR	ALB protein,Serum albumin ALB,Serum albumin (Fragment) ALB
997.622	4.19669e+08	2	1996.89	-2.655	0.0055	1	ALB	AAFTECCQAADKAACLLP	Serum albumin ALB,Serum albumin (Fragment) ALB
642.975	8.96775e+06	2	1287.59	-2.6492	0.0013	0	ALB	VMDDFAAFVEK	ALB protein,Serum albumin ALB,Serum albumin (Fragment) ALB
578.008	5.36405e+07	2	1157.65	-2.6448	0.019	1	ALB	AWAVARLSQR	Serum albumin (Fragment) ALB,Serum albumin ALB
642.98	2.18014e+08	2	1287.59	-2.6406	0.0059	0	ALB	VMDDFAAFVEK	ALB protein,Serum albumin ALB,Serum albumin (Fragment) ALB
642.98	1.45828e+08	2	1287.59	-2.6404	0.0042	0	ALB	VMDDFAAFVEK	ALB protein,Serum albumin ALB,Serum albumin (Fragment) ALB
642.98	2.24881e+08	2	1287.59	-2.6402	0.003	0	ALB	VMDDFAAFVEK	Serum albumin ALB,Serum albumin (Fragment) ALB,ALB protein
536.455	7.46033e+06	2	1074.54	-2.6398	0.05	1	ALB	LDELRDEGK	Serum albumin ALB,Serum albumin (Fragment) ALB
585.45	2.52883e+07	2	1172.53	-2.6358	0.0077	0	ALB	MDDFAAFVEK	Serum albumin (Fragment) ALB,ALB protein,Serum albumin ALB
564.028	3.23802e+08	2	1129.68	-2.634	0.03	1	ALB	KQTALVELVK	Serum albumin (Fragment) ALB,ALB protein,Serum albumin ALB
546.441	3.98706e+08	3	1639.94	-2.6301	5.3e-05	1	ALB	KVPQVSTPTLVEVSR	ALB protein,Serum albumin ALB,Serum albumin (Fragment) ALB
689.58	1.18657e+08	2	1380.76	-2.61	3.7e-06	1	ALB	EYKFQNALLVR	Serum albumin ALB,Serum albumin (Fragment) ALB,ALB protein
648.546	1.0768e+08	2	1298.69	-2.6096	5.2e-05	0	ALB	QVSTPTLVEVSR	Serum albumin (Fragment) ALB,ALB protein,Serum albumin ALB
704.046	1.83533e+07	2	1409.69	-2.6066	0.002	0	ALB	FLGMFLYEYAR	Serum albumin ALB,Serum albumin (Fragment) ALB
940.645	1.67063e+08	2	1882.89	-2.6036	0.003	1	ALB	ECFLQHKDDNPNLPR	ALB protein,Serum albumin (Fragment) ALB,Serum albumin ALB
877.666	2.89574e+08	2	1756.93	-2.6024	0.0026	2	ALB	ACLLPKLDELRDEGK	Serum albumin ALB,Serum albumin (Fragment) ALB
559.529	2.05835e+08	2	1120.65	-2.6008	0.0059	1	ALB	PELLFFAKR	Serum albumin ALB,Serum albumin (Fragment) ALB
559.529	2.05835e+08	2	1120.65	-2.6008	0.0059	1	ALB	PELLFFAKR	Serum albumin (Fragment) ALB,Serum albumin ALB
625.533	2.81006e+07	2	1252.66	-2.598	0.00086	1	ALB	FPKAEFAEVSK	Serum albumin ALB,Serum albumin (Fragment) ALB
625.533	2.77296e+07	2	1252.66	-2.5978	2.4e-07	1	ALB	FPKAEFAEVSK	Serum albumin (Fragment) ALB,Serum albumin ALB
712.051	1.04118e+07	2	1425.69	-2.5924	0.0076	0	ALB	FLGMFLYEYAR	Serum albumin ALB,Serum albumin (Fragment) ALB
712.051	2.74328e+07	2	1425.69	-2.5916	0.0011	0	ALB	FLGMFLYEYAR	Serum albumin (Fragment) ALB,Serum albumin ALB
479.937	9.25606e+06	2	961.458	-2.5914	0.0056	1	ALB	DELRDEGK	Serum albumin ALB,Serum albumin (Fragment) ALB
479.937	9.25606e+06	2	961.458	-2.5914	0.0056	1	ALB	DELRDEGK	Serum albumin (Fragment) ALB,Serum albumin ALB
877.671	325478165	2	1756.93	-2.5906	0.009	2	ALB	ACLLPKLDELRDEGK	Serum albumin (Fragment) ALB,Serum albumin ALB
792.816	1.03216e+08	3	2379.02	-2.5893	0.0074	1	ALB	CVADESAENCDKSLHTLFGDK	ALB protein,Serum albumin (Fragment) ALB,Serum albumin ALB
997.68	1.55805e+07	2	1996.93	-2.576	6.4e-05	1	ALB	NECFLQHKDDNPNLPR	Serum albumin ALB,Serum albumin (Fragment) ALB,ALB protein
481.493	3.97369e+07	2	964.55	-2.5722	0.0073	0	ALB	PELLFFAK	Serum albumin ALB,Serum albumin (Fragment) ALB
665.457	7.33436e+06	3	1996.93	-2.5719	0.054	1	ALB	NECFLQHKDDNPNLPR	Serum albumin ALB,Serum albumin (Fragment) ALB,ALB protein
481.493	127545658	2	964.55	-2.5712	0.01	0	ALB	PELLFFAK	Serum albumin ALB,Serum albumin (Fragment) ALB
574.027	7.32029e+07	2	1149.61	-2.569	0.016	0	ALB	LVNEVTEFAK	Serum albumin (Fragment) ALB,ALB protein,Serum albumin ALB
541.018	9.85601e+08	2	1083.59	-2.565	0.0052	1	ALB	RYLYEIAR	Serum albumin (Fragment) ALB
748.096	1.00543e+07	2	1497.75	-2.5614	0.002	0	ALB	FSALEVDETYVPK	Serum albumin (Fragment) ALB,ALB protein,Serum albumin ALB
511.025	3.21092e+08	2	1023.6	-2.5548	0.009	1	ALB	ELLFFAKR	Serum albumin ALB,Serum albumin (Fragment) ALB
1298.88	5.02801e+07	2	2599.3	-2.5542	0.058	1	ALB	QNCELFEQLGEYKFQNALLVR	Serum albumin (Fragment) ALB,ALB protein,Serum albumin ALB
469.456	1.55725e+08	2	940.448	-2.5432	0.049	0	ALB	DDNPNLPR	Serum albumin ALB,Serum albumin (Fragment) ALB,ALB protein
602.034	2.54089e+07	2	1205.6	-2.5414	0.0025	1	ALB	HKDDNPNLPR	Serum albumin ALB,Serum albumin (Fragment) ALB,ALB protein
964.298	3.72878e+08	3	2893.42	-2.541	0.0027	1	ALB	AQYLQQCPFEDHVKLVNEVTEFAK	Serum albumin (Fragment) ALB,ALB protein,Serum albumin ALB
997.681	4.26639e+08	2	1996.89	-2.5382	0.0013	1	ALB	AAFTECCQAADKAACLLP	Serum albumin (Fragment) ALB,Serum albumin ALB
480.011	2.35382e+08	2	961.546	-2.5312	0.048	0	ALB	FQNALLVR	ALB protein,Serum albumin ALB,Serum albumin (Fragment) ALB
1183.43	1.35783e+08	3	3550.8	-2.5206	0.0045	2	ALB	EEPQNLIKQNCELFEQLGEYKFQNALLVR	ALB protein,Serum albumin ALB,Serum albumin (Fragment) ALB
580.797	3.89871e+06	3	1742.89	-2.5191	0.081	0	ALB	HPYFYAPELLFFAK	Serum albumin ALB,Serum albumin (Fragment) ALB
580.797	231842087	3	1742.89	-2.5164	0.00011	0	ALB	HPYFYAPELLFFAK	Serum albumin ALB,Serum albumin (Fragment) ALB
927.703	1.06941e+08	2	1856.91	-2.5114	2.6e-08	1	ALB	EQLKAVMDDFAAFVEK	ALB protein,Serum albumin ALB,Serum albumin (Fragment) ALB
722.623	2.45059e+08	2	1446.74	-2.5068	0.0022	1	ALB	LQHKDDNPNLPR	Serum albumin ALB,Serum albumin (Fragment) ALB,ALB protein
639.055	2.63701e+07	2	1279.59	-2.4916	0.0098	0	ALB	FHDNEETFLK	Serum albumin (Fragment) ALB,Serum albumin ALB,ALB protein
776.163	6.43479e+08	2	1553.81	-2.4908	0.0013	1	ALB	LCVLHEKTPVSDR	ALB protein,Serum albumin ALB,Serum albumin (Fragment) ALB
870.706	3020618150	2	1742.89	-2.4898	1.7e-10	0	ALB	HPYFYAPELLFFAK	Serum albumin ALB,Serum albumin (Fragment) ALB
903.245	2.59877e+08	2	1807.97	-2.4872	7.4e-07	1	ALB	EQLGEYKFQNALLVR	ALB protein,Serum albumin (Fragment) ALB,Serum albumin ALB
517.055	5.70807e+06	2	1035.59	-2.4844	7.9e-05	0	ALB	APELLFFAK	Serum albumin (Fragment) ALB,Serum albumin ALB
678.581	6.13451e+07	2	1358.63	-2.4742	0.0016	0	ALB	AVMDDFAAFVEK	ALB protein,Serum albumin ALB,Serum albumin (Fragment) ALB
772.213	7.86201e+06	3	2317.08	-2.4597	0.04	1	ALB	NYAEAKDVFLGMFLYEYAR	Serum albumin ALB,Serum albumin (Fragment) ALB
792.896	2.3744e+07	3	2379.12	-2.4537	0.00086	2	ALB	PERNECFLQHKDDNPNLPR	ALB protein,Serum albumin ALB,Serum albumin (Fragment) ALB
600.597	3.45917e+08	2	1202.64	-2.4508	0.0094	2	ALB	KLDELRDEGK	Serum albumin ALB,Serum albumin (Fragment) ALB
600.597	3.45917e+08	2	1202.64	-2.4508	0.0094	2	ALB	KLDELRDEGK	Serum albumin (Fragment) ALB,Serum albumin ALB
500.56	1834037691	2	1002.56	-2.445	0.043	1	ALB	TPVSDRVTK	Serum albumin ALB,ALB protein,Serum albumin (Fragment) ALB
500.56	6.89553e+08	2	1002.56	-2.4448	0.016	1	ALB	TPVSDRVTK	ALB protein,Serum albumin ALB,Serum albumin (Fragment) ALB
500.56	6.89553e+08	2	1002.56	-2.4448	0.016	1	ALB	TPVSDRVTK	Serum albumin (Fragment) ALB,ALB protein,Serum albumin ALB
500.56	1369249204	2	1002.56	-2.4446	0.091	1	ALB	TPVSDRVTK	Serum albumin (Fragment) ALB,ALB protein,Serum albumin ALB
705.669	3.64422e+06	2	1412.77	-2.443	5.5e-06	0	ALB	PQVSTPTLVEVSR	Serum albumin (Fragment) ALB,ALB protein,Serum albumin ALB
536.555	7.40773e+06	2	1074.54	-2.4406	0.0047	1	ALB	LDELRDEGK	Serum albumin (Fragment) ALB,Serum albumin ALB
536.555	6.89953e+06	2	1074.54	-2.4396	0.045	1	ALB	LDELRDEGK	Serum albumin ALB,Serum albumin (Fragment) ALB
563.635	1.76322e+08	2	1128.7	-2.436	0.002	1	ALB	KQTALVELVK	Serum albumin (Fragment) ALB,ALB protein,Serum albumin ALB
677.244	4.40838e+08	3	2032.14	-2.4261	0.00012	2	ALB	YTKKVPQVSTPTLVEVSR	ALB protein,Serum albumin (Fragment) ALB,Serum albumin ALB
677.244	1.6514e+08	3	2032.14	-2.4255	0.00013	2	ALB	YTKKVPQVSTPTLVEVSR	Serum albumin (Fragment) ALB,Serum albumin ALB,ALB protein
774.726	1.05771e+08	2	1550.87	-2.4236	0.0011	1	ALB	LGEYKFQNALLVR	Serum albumin (Fragment) ALB,ALB protein,Serum albumin ALB
900.228	2.73896e+08	2	1801.87	-2.4198	0.0017	0	ALB	EMPADLPSLAADFVESK	Serum albumin ALB,Serum albumin (Fragment) ALB
1308.9	1.37972e+08	2	2619.2	-2.417	0.0013	2	ALB	QEPERNECFLQHKDDNPNLPR	Serum albumin ALB,ALB protein,Serum albumin (Fragment) ALB
934.739	6.1033e+06	2	1870.88	-2.4152	0.00011	1	ALB	DLAKYICENQDSISSK	Serum albumin (Fragment) ALB,Serum albumin ALB
1308.9	4.58141e+06	2	2619.2	-2.4134	0.0063	2	ALB	QEPERNECFLQHKDDNPNLPR	Serum albumin ALB,Serum albumin (Fragment) ALB,ALB protein
606.649	2.02269e+08	2	1214.7	-2.4084	0.0068	1	ALB	EVSKLVTDLTK	Serum albumin ALB,Serum albumin (Fragment) ALB
844.721	1.87343e+07	2	1690.84	-2.402	4.3e-06	0	ALB	MPADLPSLAADFVESK	Serum albumin (Fragment) ALB,Serum albumin ALB
827.194	1.75035e+07	2	1655.78	-2.3968	0.04	0	ALB	DVFLGMFLYEYAR	Serum albumin (Fragment) ALB,Serum albumin ALB
412.534	5.34545e+07	2	826.452	-2.393	0.0051	1	ALB	KSEVAHR	Serum albumin ALB,ALB protein,Serum albumin (Fragment) ALB
613.515	4.62591e+06	3	1840.91	-2.3856	0.013	1	ALB	EQLKAVMDDFAAFVEK	Serum albumin (Fragment) ALB,Serum albumin ALB,ALB protein
776.757	1.66377e+08	2	1554.89	-2.3828	0.0079	0	ALB	FKPLVEEPQNLIK	Serum albumin ALB,Serum albumin (Fragment) ALB,ALB protein
563.666	1.63468e+08	2	1128.7	-2.374	0.079	1	ALB	KQTALVELVK	Serum albumin ALB,ALB protein,Serum albumin (Fragment) ALB
1371	1.84794e+08	2	2743.35	-2.3668	0.0029	3	ALB	HKPKATKEQLKAVMDDFAAFVEK	Serum albumin ALB,ALB protein,Serum albumin (Fragment) ALB
507.594	1.54059e+08	2	1016.54	-2.3634	0.0057	0	ALB	CEKPLLEK	Serum albumin (Fragment) ALB,Serum albumin ALB
665.527	112150249	3	1996.93	-2.3619	0.021	1	ALB	NECFLQHKDDNPNLPR	Serum albumin (Fragment) ALB,ALB protein,Serum albumin ALB
657.645	3.51844e+07	2	1316.63	-2.3524	1.4e-05	1	ALB	QHKDDNPNLPR	ALB protein,Serum albumin (Fragment) ALB,Serum albumin ALB
665.531	154028728	3	1996.93	-2.3523	0.00018	1	ALB	NECFLQHKDDNPNLPR	Serum albumin ALB,ALB protein,Serum albumin (Fragment) ALB
1149.38	4.6656e+08	2	2300.1	-2.3506	2.1e-12	1	ALB	NYAEAKDVFLGMFLYEYAR	Serum albumin ALB,Serum albumin (Fragment) ALB
439.549	1.89978e+08	2	880.441	-2.3504	0.048	0	ALB	AEFAEVSK	Serum albumin ALB,Serum albumin (Fragment) ALB
536.603	3.80506e+07	2	1074.54	-2.3436	0.068	1	ALB	LDELRDEGK	Serum albumin (Fragment) ALB,Serum albumin ALB
670.655	1.35389e+08	2	1342.63	-2.333	0.014	0	ALB	AVMDDFAAFVEK	ALB protein,Serum albumin ALB,Serum albumin (Fragment) ALB
499.639	1.41639e+08	2	1000.6	-2.333	0.018	0	ALB	QTALVELVK	Serum albumin (Fragment) ALB,ALB protein,Serum albumin ALB
966.792	1.19473e+08	2	1934.9	-2.3286	7.3e-05	0	ALB	DEMPADLPSLAADFVESK	Serum albumin ALB,Serum albumin (Fragment) ALB
734.705	2.04354e+08	2	1470.73	-2.3276	0.0011	1	ALB	KAVMDDFAAFVEK	ALB protein,Serum albumin ALB,Serum albumin (Fragment) ALB
692.305	3.68092e+07	3	2077.23	-2.3271	0.00096	2	ALB	SVVLLLRLAKTYETTLEK	Serum albumin (Fragment) ALB,Serum albumin ALB
533.613	1.6879e+08	2	1068.54	-2.3248	0.00062	1	ALB	KDDNPNLPR	ALB protein,Serum albumin (Fragment) ALB,Serum albumin ALB
602.145	1.90636e+08	2	1205.6	-2.3194	9.6e-07	1	ALB	HKDDNPNLPR	Serum albumin (Fragment) ALB,ALB protein,Serum albumin ALB
742.707	3.14786e+08	2	1486.72	-2.3178	0.001	1	ALB	KAVMDDFAAFVEK	Serum albumin (Fragment) ALB,ALB protein,Serum albumin ALB
536.617	2352262291	2	1074.54	-2.3162	0.00039	1	ALB	LDELRDEGK	Serum albumin (Fragment) ALB,Serum albumin ALB
866.66	1.87913e+07	3	2600.28	-2.316	0.0006	1	ALB	QNCELFEQLGEYKFQNALLVR	ALB protein,Serum albumin (Fragment) ALB,Serum albumin ALB
742.708	9.63153e+07	2	1486.72	-2.3158	0.0017	1	ALB	KAVMDDFAAFVEK	ALB protein,Serum albumin ALB,Serum albumin (Fragment) ALB
1044.44	5.02945e+07	3	3133.62	-2.3061	0.009	3	ALB	FQNALLVRYTKKVPQVSTPTLVEVSR	ALB protein,Serum albumin ALB,Serum albumin (Fragment) ALB
618.201	7.70421e+08	3	1854.89	-2.3052	0.0004	1	ALB	EQLKAVMDDFAAFVEK	ALB protein,Serum albumin ALB,Serum albumin (Fragment) ALB
754.591	3.57995e+06	3	2264.06	-2.3034	0.00029	2	ALB	ERNECFLQHKDDNPNLPR	ALB protein,Serum albumin ALB,Serum albumin (Fragment) ALB
665.549	7.38053e+06	3	1996.93	-2.2968	0.00069	1	ALB	NECFLQHKDDNPNLPR	ALB protein,Serum albumin ALB,Serum albumin (Fragment) ALB
1588.67	5.61565e+06	2	3178.63	-2.2968	0.0092	2	ALB	QNLIKQNCELFEQLGEYKFQNALLVR	Serum albumin ALB,Serum albumin (Fragment) ALB,ALB protein
713.604	1.0064e+08	3	2141.09	-2.2959	2e-07	2	ALB	ATKEQLKAVMDDFAAFVEK	Serum albumin ALB,ALB protein,Serum albumin (Fragment) ALB
754.595	3.05052e+07	3	2264.06	-2.2923	0.00012	2	ALB	ERNECFLQHKDDNPNLPR	ALB protein,Serum albumin ALB,Serum albumin (Fragment) ALB
776.27	3.21654e+08	2	1553.81	-2.2772	0.0071	1	ALB	LCVLHEKTPVSDR	ALB protein,Serum albumin ALB,Serum albumin (Fragment) ALB
678.684	223483821	2	1358.63	-2.2696	0.00014	0	ALB	AVMDDFAAFVEK	Serum albumin (Fragment) ALB,ALB protein,Serum albumin ALB
1183.52	8.02373e+07	3	3550.8	-2.2653	3.7e-07	2	ALB	EEPQNLIKQNCELFEQLGEYKFQNALLVR	ALB protein,Serum albumin ALB,Serum albumin (Fragment) ALB
1077.92	2.15055e+08	2	2157.09	-2.2586	0.00049	2	ALB	ATKEQLKAVMDDFAAFVEK	Serum albumin ALB,Serum albumin (Fragment) ALB,ALB protein
684.311	2.15538e+08	3	2053.16	-2.247	0.00055	2	ALB	KVPQVSTPTLVEVSRNLGK	ALB protein,Serum albumin (Fragment) ALB,Serum albumin ALB
1199.96	6.33399e+07	2	2401.15	-2.246	8.6e-05	1	ALB	QQCPFEDHVKLVNEVTEFAK	Serum albumin ALB,Serum albumin (Fragment) ALB,ALB protein
670.705	1.33453e+08	2	1342.63	-2.2318	0.072	0	ALB	AVMDDFAAFVEK	ALB protein,Serum albumin ALB,Serum albumin (Fragment) ALB
946.759	7.98571e+08	3	2840.48	-2.2143	1.1e-06	2	ALB	IKQNCELFEQLGEYKFQNALLVR	Serum albumin ALB,ALB protein,Serum albumin (Fragment) ALB
687.789	3.62608e+07	2	1376.78	-2.208	7.1e-06	1	ALB	VKLVNEVTEFAK	ALB protein,Serum albumin ALB,Serum albumin (Fragment) ALB
687.789	3.62608e+07	2	1376.78	-2.208	7.1e-06	1	ALB	VKLVNEVTEFAK	Serum albumin (Fragment) ALB,ALB protein,Serum albumin ALB
867.814	9.64088e+07	2	1736.82	-2.1968	6.2e-05	1	ALB	CFLQHKDDNPNLPR	Serum albumin (Fragment) ALB,Serum albumin ALB,ALB protein
1025.99	3.74626e+07	2	2053.16	-2.1854	0.094	2	ALB	KVPQVSTPTLVEVSRNLGK	Serum albumin ALB,ALB protein,Serum albumin (Fragment) ALB
883.432	1.06988e+08	2	1768.03	-2.1768	0.00095	2	ALB	KKVPQVSTPTLVEVSR	Serum albumin ALB,Serum albumin (Fragment) ALB,ALB protein
593.25	3.35425e+07	2	1187.66	-2.1698	3.4e-05	0	ALB	VSTPTLVEVSR	Serum albumin (Fragment) ALB,ALB protein,Serum albumin ALB
437.196	9.24803e+07	3	1311.74	-2.1684	0.083	0	ALB	HPDYSVVLLLR	Serum albumin (Fragment) ALB,Serum albumin ALB
692.362	3.63771e+08	3	2077.23	-2.1555	0.002	2	ALB	SVVLLLRLAKTYETTLEK	Serum albumin (Fragment) ALB,Serum albumin ALB
489.235	1.45262e+08	3	1467.84	-2.151	5.5e-05	1	ALB	RHPDYSVVLLLR	Serum albumin ALB,Serum albumin (Fragment) ALB
648.777	147230145	2	1298.69	-2.148	0.0011	0	ALB	QVSTPTLVEVSR	ALB protein,Serum albumin ALB,Serum albumin (Fragment) ALB
734.795	4.96139e+08	2	1470.73	-2.147	0.0024	1	ALB	KAVMDDFAAFVEK	ALB protein,Serum albumin ALB,Serum albumin (Fragment) ALB
533.703	1.23645e+07	2	1068.54	-2.1448	5.2e-05	1	ALB	KDDNPNLPR	Serum albumin (Fragment) ALB,ALB protein,Serum albumin ALB
618.929	2.59218e+08	3	1856.91	-2.1384	0.03	1	ALB	EQLKAVMDDFAAFVEK	Serum albumin (Fragment) ALB,ALB protein,Serum albumin ALB
684.348	1.37293e+08	3	2053.16	-2.1366	0.0009	2	ALB	KVPQVSTPTLVEVSRNLGK	Serum albumin (Fragment) ALB,Serum albumin ALB,ALB protein
557.22	2.74461e+08	3	1671.77	-2.1312	0.0089	0	ALB	VPQVSTPTLVEVSR	Serum albumin ALB,ALB protein,Serum albumin (Fragment) ALB
819.407	13164598009	2	1639.94	-2.131	1.7e-07	1	ALB	KVPQVSTPTLVEVSR	Serum albumin ALB,ALB protein,Serum albumin (Fragment) ALB
573.263	1.2592e+07	3	1719.9	-2.1306	0.03	1	ALB	KVPQVSTPTLVEVSR	ALB protein,Serum albumin (Fragment) ALB,Serum albumin ALB
635.277	2128517533	3	1905.94	-2.1291	0.087	2	ALB	SEVAHRFKDLGEENFK	Serum albumin (Fragment) ALB,ALB protein,Serum albumin ALB
796.347	1.86484e+07	2	1593.81	-2.126	0.0014	1	ALB	FLQHKDDNPNLPR	Serum albumin (Fragment) ALB,ALB protein,Serum albumin ALB
796.349	2.60224e+08	2	1593.81	-2.1234	0.0087	1	ALB	FLQHKDDNPNLPR	Serum albumin ALB,ALB protein,Serum albumin (Fragment) ALB
741.362	1.89046e+08	2	1483.84	-2.1192	0.0065	1	ALB	KVPQVSTPTLVEVS	ALB protein,Serum albumin ALB,Serum albumin (Fragment) ALB
657.307	3.92288e+06	2	1315.72	-2.1146	0.00014	0	ALB	QVSTPTLVEVSR	Serum albumin ALB,Serum albumin (Fragment) ALB,ALB protein
883.388	5.93488e+07	3	2650.26	-2.1141	0.028	0	ALB	LVRPEVDVMCTAFHDNEETFLK	Serum albumin (Fragment) ALB,ALB protein,Serum albumin ALB
878.71	49693156	3	2636.23	-2.1129	0.0054	2	ALB	QEPERNECFLQHKDDNPNLPR	Serum albumin (Fragment) ALB,Serum albumin ALB,ALB protein
878.71	6.03665e+07	3	2636.23	-2.1123	0.017	2	ALB	QEPERNECFLQHKDDNPNLPR	Serum albumin (Fragment) ALB,ALB protein,Serum albumin ALB
564.289	1.42219e+08	2	1129.68	-2.1122	0.074	1	ALB	KQTALVELVK	Serum albumin ALB,Serum albumin (Fragment) ALB,ALB protein
849.382	1.38959e+08	2	1699.86	-2.1056	0.0017	1	ALB	RHPYFYAPELLFF	Serum albumin (Fragment) ALB,Serum albumin ALB
602.252	8.48353e+06	2	1205.6	-2.1054	0.0056	1	ALB	HKDDNPNLPR	ALB protein,Serum albumin ALB,Serum albumin (Fragment) ALB
602.252	4.57871e+06	2	1205.6	-2.1052	0.0015	1	ALB	HKDDNPNLPR	Serum albumin ALB,ALB protein,Serum albumin (Fragment) ALB
919.21	8.04088e+08	4	3675.92	-2.1052	0.0029	4	ALB	QTALVELVKHKPKATKEQLKAVMDDFAAFVEK	Serum albumin (Fragment) ALB,ALB protein,Serum albumin ALB
602.252	4.57871e+06	2	1205.6	-2.1052	0.0015	1	ALB	HKDDNPNLPR	Serum albumin ALB,ALB protein,Serum albumin (Fragment) ALB
828.328	7.73806e+07	2	1657.75	-2.1048	0.0058	0	ALB	QNCELFEQLGEYK	Serum albumin (Fragment) ALB,ALB protein,Serum albumin ALB
636.947	1.26687e+08	3	1910.93	-2.1042	0.031	0	ALB	RPCFSALEVDETYVPK	ALB protein,Serum albumin (Fragment) ALB,Serum albumin ALB
1118.06	1.07895e+08	2	2237.21	-2.1026	0.0021	2	ALB	LNQLCVLHEKTPVSDRVTK	Serum albumin (Fragment) ALB,ALB protein,Serum albumin ALB
479.735	2.7287e+07	2	960.562	-2.0994	0.033	0	ALB	FQNALLVR	Serum albumin ALB,Serum albumin (Fragment) ALB,ALB protein
796.361	1.25286e+08	2	1593.81	-2.0988	0.007	1	ALB	FLQHKDDNPNLPR	ALB protein,Serum albumin (Fragment) ALB,Serum albumin ALB
625.783	8.27477e+06	2	1252.66	-2.0988	4.1e-08	1	ALB	FPKAEFAEVSK	Serum albumin (Fragment) ALB,Serum albumin ALB
698.821	4.19071e+07	4	2794.35	-2.0932	0.00049	1	ALB	LVRPEVDVMCTAFHDNEETFLKK	Serum albumin ALB,ALB protein,Serum albumin (Fragment) ALB
570.305	6198887244	2	1141.69	-2.0922	0.018	1	ALB	KLVAASQAALGL	Serum albumin (Fragment) ALB,Serum albumin ALB,ALB protein
646.047	6.46133e+07	4	2583.25	-2.09	0.044	1	ALB	QNCELFEQLGEYKFQNALLVR	Serum albumin ALB,Serum albumin (Fragment) ALB,ALB protein
646.047	1.28091e+08	4	2583.25	-2.0876	0.0012	1	ALB	QNCELFEQLGEYKFQNALLVR	ALB protein,Serum albumin (Fragment) ALB,Serum albumin ALB
733.381	9.30349e+08	2	1467.84	-2.0874	0.00019	1	ALB	RHPDYSVVLLLR	Serum albumin (Fragment) ALB,Serum albumin ALB
695.313	1.52248e+07	2	1391.7	-2.087	0.0011	0	ALB	DLPSLAADFVESK	Serum albumin (Fragment) ALB,Serum albumin ALB
500.74	1419176741	2	1002.56	-2.0854	0.00029	1	ALB	TPVSDRVTK	Serum albumin (Fragment) ALB,ALB protein,Serum albumin ALB
1400.1	1.67786e+08	2	2801.27	-2.0828	0.00087	2	ALB	LECADDRADLAKYICENQDSISSK	Serum albumin (Fragment) ALB,Serum albumin ALB
948.96	9.36087e+07	2	1898.99	-2.0816	0.00085	1	ALB	RHPYFYAPELLFFAK	Serum albumin (Fragment) ALB,Serum albumin ALB
612.768	6.45592e+06	2	1226.6	-2.0766	4.3e-05	1	ALB	FKDLGEENFK	ALB protein,Serum albumin (Fragment) ALB,Serum albumin ALB
632.978	8.28193e+06	3	1898.99	-2.0766	2.1e-05	1	ALB	RHPYFYAPELLFFAK	Serum albumin (Fragment) ALB,Serum albumin ALB
779.363	7.38031e+06	2	1559.79	-2.0756	0.0016	0	ALB	PADLPSLAADFVESK	Serum albumin (Fragment) ALB,Serum albumin ALB
779.363	7.38031e+06	2	1559.79	-2.0756	0.0016	0	ALB	PADLPSLAADFVESK	Serum albumin (Fragment) ALB,Serum albumin ALB
655.337	2.71683e+08	2	1311.74	-2.0754	5.7e-06	0	ALB	HPDYSVVLLLR	Serum albumin ALB,Serum albumin (Fragment) ALB
934.006	5.08755e+07	2	1869.08	-2.075	0.0016	2	ALB	TKKVPQVSTPTLVEVSR	Serum albumin (Fragment) ALB,Serum albumin ALB,ALB protein
657.783	5.79159e+06	2	1316.63	-2.0748	0.00057	1	ALB	QHKDDNPNLPR	ALB protein,Serum albumin (Fragment) ALB,Serum albumin ALB
876.39	1.47988e+07	2	1753.84	-2.0718	0.00091	1	ALB	CFLQHKDDNPNLPR	Serum albumin (Fragment) ALB,Serum albumin ALB,ALB protein
508.236	1790948642	2	1017.54	-2.0712	6.6e-05	0	ALB	SLHTLFGDK	ALB protein,Serum albumin (Fragment) ALB,Serum albumin ALB
479.75	4.46639e+08	2	960.562	-2.0706	0.049	0	ALB	FQNALLVR	Serum albumin ALB,Serum albumin (Fragment) ALB,ALB protein
481.744	1.93721e+07	2	964.55	-2.0704	0.0087	0	ALB	PELLFFAK	Serum albumin (Fragment) ALB,Serum albumin ALB
574.277	8.53679e+07	2	1149.61	-2.0682	0.035	0	ALB	LVNEVTEFAK	ALB protein,Serum albumin (Fragment) ALB,Serum albumin ALB
666.3	1.99955e+08	2	1333.66	-2.0676	1.1e-06	1	ALB	QHKDDNPNLPR	ALB protein,Serum albumin (Fragment) ALB,Serum albumin ALB
627.867	98098471	2	1256.79	-2.0666	0.0048	2	ALB	KKQTALVELVK	Serum albumin ALB,ALB protein,Serum albumin (Fragment) ALB
627.868	1.03393e+08	2	1256.79	-2.0656	0.0039	2	ALB	KKQTALVELVK	ALB protein,Serum albumin ALB,Serum albumin (Fragment) ALB
480.2	3.28823e+07	2	961.458	-2.0652	0.0015	1	ALB	DELRDEGK	Serum albumin ALB,Serum albumin (Fragment) ALB
793.025	7.35727e+07	3	2379.12	-2.0646	0.00012	2	ALB	PERNECFLQHKDDNPNLPR	ALB protein,Serum albumin ALB,Serum albumin (Fragment) ALB
625.335	1.68993e+07	2	1251.72	-2.058	0.0034	1	ALB	YKFQNALLVR	Serum albumin (Fragment) ALB,ALB protein,Serum albumin ALB
772.873	2.12807e+07	2	1546.8	-2.0578	0.048	1	ALB	LKECCEKPLLEK	Serum albumin ALB,Serum albumin (Fragment) ALB
878.729	4.20368e+07	3	2636.23	-2.0553	0.0043	2	ALB	QEPERNECFLQHKDDNPNLPR	Serum albumin ALB,Serum albumin (Fragment) ALB,ALB protein
1138.01	7.98863e+07	2	2277.06	-2.0552	5.3e-08	0	ALB	VENDEMPADLPSLAADFVESK	Serum albumin ALB,Serum albumin (Fragment) ALB
681.685	6550815457	3	2045.09	-2.0535	0.0028	0	ALB	VFDEFKPLVEEPQNLIK	ALB protein,Serum albumin (Fragment) ALB,Serum albumin ALB
593.739	9.2017e+06	2	1188.52	-2.053	0.00055	0	ALB	MDDFAAFVEK	Serum albumin ALB,ALB protein,Serum albumin (Fragment) ALB
508.245	4.79472e+08	2	1017.54	-2.053	0.0013	0	ALB	SLHTLFGDK	ALB protein,Serum albumin ALB,Serum albumin (Fragment) ALB
508.245	4.79472e+08	2	1017.54	-2.053	0.0013	0	ALB	SLHTLFGDK	ALB protein,Serum albumin (Fragment) ALB,Serum albumin ALB
878.73	4.11232e+07	3	2636.23	-2.0526	0.0016	2	ALB	QEPERNECFLQHKDDNPNLPR	ALB protein,Serum albumin ALB,Serum albumin (Fragment) ALB
508.246	4.30715e+08	2	1017.54	-2.0506	0.00019	0	ALB	SLHTLFGDK	ALB protein,Serum albumin ALB,Serum albumin (Fragment) ALB
876.401	1.15019e+07	2	1753.84	-2.0496	1.6e-05	1	ALB	CFLQHKDDNPNLPR	Serum albumin (Fragment) ALB,ALB protein,Serum albumin ALB
508.248	2.84183e+07	2	1017.54	-2.0474	0.051	0	ALB	SLHTLFGDK	Serum albumin ALB,ALB protein,Serum albumin (Fragment) ALB
1013.18	4.8416e+07	4	4051.74	-2.0464	0.049	3	ALB	ETYGEMADCCAKQEPERNECFLQHKDDNPNLPR	Serum albumin ALB,ALB protein,Serum albumin (Fragment) ALB
536.752	3.67848e+07	2	1074.54	-2.0462	0.0078	1	ALB	LDELRDEGK	Serum albumin (Fragment) ALB,Serum albumin ALB
533.752	3.78944e+06	2	1068.54	-2.0458	0.001	1	ALB	KDDNPNLPR	Serum albumin (Fragment) ALB,ALB protein,Serum albumin ALB
602.282	8.88018e+06	2	1205.6	-2.0452	0.0017	1	ALB	HKDDNPNLPR	ALB protein,Serum albumin ALB,Serum albumin (Fragment) ALB
791.388	2.37776e+08	2	1583.81	-2.0442	2.4e-06	1	ALB	LKAVMDDFAAFVEK	Serum albumin (Fragment) ALB,ALB protein,Serum albumin ALB
536.753	5.21184e+08	2	1074.54	-2.0436	8.1e-05	1	ALB	LDELRDEGK	Serum albumin (Fragment) ALB,Serum albumin ALB
1022.03	5.85039e+08	2	2045.09	-2.0368	2.9e-10	0	ALB	VFDEFKPLVEEPQNLIK	ALB protein,Serum albumin (Fragment) ALB,Serum albumin ALB
748.36	1.79279e+07	2	1497.75	-2.0344	0.00015	0	ALB	FSALEVDETYVPK	Serum albumin ALB,ALB protein,Serum albumin (Fragment) ALB
541.284	9.05737e+07	2	1083.59	-2.034	0.069	1	ALB	YLYEIARR	Serum albumin (Fragment) ALB,Serum albumin ALB
791.394	1.96249e+08	2	1583.81	-2.033	0.002	1	ALB	LKAVMDDFAAFVEK	Serum albumin (Fragment) ALB,ALB protein,Serum albumin ALB
1350.58	6.56446e+07	3	4051.74	-2.0319	0.00021	3	ALB	ETYGEMADCCAKQEPERNECFLQHKDDNPNLPR	ALB protein,Serum albumin (Fragment) ALB,Serum albumin ALB
791.395	8.58364e+07	2	1583.81	-2.0304	4.2e-05	1	ALB	LKAVMDDFAAFVEK	Serum albumin ALB,ALB protein,Serum albumin (Fragment) ALB
1013.18	5.41472e+07	4	4051.74	-2.0296	0.017	3	ALB	ETYGEMADCCAKQEPERNECFLQHKDDNPNLPR	Serum albumin ALB,Serum albumin (Fragment) ALB,ALB protein
972.505	4.70228e+07	2	1946.03	-2.0234	7.9e-06	0	ALB	FDEFKPLVEEPQNLIK	Serum albumin (Fragment) ALB,Serum albumin ALB,ALB protein
470.208	3.9594e+06	2	941.432	-2.0228	0.014	0	ALB	DDNPNLPR	Serum albumin (Fragment) ALB,ALB protein,Serum albumin ALB
580.962	2.15524e+06	3	1742.89	-2.0226	0.069	0	ALB	HPYFYAPELLFFAK	Serum albumin (Fragment) ALB,Serum albumin ALB
557.256	395456374	3	1671.77	-2.0223	0.09	0	ALB	VPQVSTPTLVEVSR	ALB protein,Serum albumin (Fragment) ALB,Serum albumin ALB
541.29	1.12841e+07	2	1083.59	-2.0214	0.0042	1	ALB	RYLYEIAR	Serum albumin (Fragment) ALB
541.29	1.12841e+07	2	1083.59	-2.0214	0.0042	1	ALB	RYLYEIAR	Serum albumin (Fragment) ALB
698.839	5.5149e+08	4	2794.35	-2.0212	0.062	1	ALB	LVRPEVDVMCTAFHDNEETFLKK	ALB protein,Serum albumin (Fragment) ALB,Serum albumin ALB
1494.66	5.54589e+07	2	2990.34	-2.0204	1.1e-05	0	ALB	SHCIAEVENDEMPADLPSLAADFVESK	Serum albumin ALB,Serum albumin (Fragment) ALB
702.838	1.16576e+07	4	2810.35	-2.02	0.063	1	ALB	LVRPEVDVMCTAFHDNEETFLKK	Serum albumin ALB,ALB protein,Serum albumin (Fragment) ALB
878.741	4.3834e+07	3	2636.23	-2.0199	0.0015	2	ALB	QEPERNECFLQHKDDNPNLPR	Serum albumin (Fragment) ALB,ALB protein,Serum albumin ALB
698.839	359567268	4	2794.35	-2.0192	0.00035	1	ALB	LVRPEVDVMCTAFHDNEETFLKK	Serum albumin (Fragment) ALB,ALB protein,Serum albumin ALB
657.811	1.11571e+07	2	1316.63	-2.019	0.0058	1	ALB	QHKDDNPNLPR	Serum albumin (Fragment) ALB,Serum albumin ALB,ALB protein
1494.66	2.19912e+07	2	2990.34	-2.0184	6.5e-07	0	ALB	SHCIAEVENDEMPADLPSLAADFVESK	Serum albumin ALB,Serum albumin (Fragment) ALB
712.338	3.35332e+06	2	1425.69	-2.0178	7.1e-05	0	ALB	FLGMFLYEYAR	Serum albumin ALB,Serum albumin (Fragment) ALB
811.388	5.13943e+06	2	1623.79	-2.0178	0.0014	0	ALB	DVFLGMFLYEYAR	Serum albumin ALB,Serum albumin (Fragment) ALB
796.401	491866709	2	1593.81	-2.0174	0.0001	1	ALB	FLQHKDDNPNLPR	ALB protein,Serum albumin ALB,Serum albumin (Fragment) ALB
632.997	69701246099	3	1898.99	-2.0172	4.9e-06	1	ALB	RHPYFYAPELLFFAK	Serum albumin ALB,Serum albumin (Fragment) ALB
1494.67	8.46475e+06	2	2990.34	-2.0158	1.8e-05	0	ALB	SHCIAEVENDEMPADLPSLAADFVESK	Serum albumin ALB,Serum albumin (Fragment) ALB
578.977	1667835323	3	1736.93	-2.0154	1.2e-09	2	ALB	LSQRFPKAEFAEVSK	Serum albumin (Fragment) ALB,Serum albumin ALB
527.29	5.58686e+08	2	1055.59	-2.0152	0.077	1	ALB	KYLYEIAR	Serum albumin (Fragment) ALB,Serum albumin ALB
698.84	1.82751e+08	4	2794.35	-2.0152	0.037	1	ALB	LVRPEVDVMCTAFHDNEETFLKK	Serum albumin (Fragment) ALB,ALB protein,Serum albumin ALB
574.304	114315911	2	1149.61	-2.0146	0.00051	0	ALB	LVNEVTEFAK	Serum albumin (Fragment) ALB,ALB protein,Serum albumin ALB
602.3	3.33441e+07	2	1205.6	-2.0092	0.0054	1	ALB	HKDDNPNLPR	ALB protein,Serum albumin (Fragment) ALB,Serum albumin ALB
908.431	1.0674e+07	2	1817.86	-2.0078	0.0021	0	ALB	EMPADLPSLAADFVESK	Serum albumin ALB,Serum albumin (Fragment) ALB
761.307	1.19986e+07	2	1523.61	-2.002	0.0021	0	ALB	YICENQDSISSK	Serum albumin (Fragment) ALB,Serum albumin ALB
1404.68	3.1912e+07	2	2810.35	-2.0018	0.035	1	ALB	LVRPEVDVMCTAFHDNEETFLKK	ALB protein,Serum albumin ALB,Serum albumin (Fragment) ALB
702.842	4.73169e+07	4	2810.35	-2.0016	0.0016	1	ALB	LVRPEVDVMCTAFHDNEETFLKK	ALB protein,Serum albumin (Fragment) ALB,Serum albumin ALB
1183.6	2399840437	3	3550.8	-2.0007	1.7e-06	2	ALB	EEPQNLIKQNCELFEQLGEYKFQNALLVR	ALB protein,Serum albumin (Fragment) ALB,Serum albumin ALB
705.891	7.71563e+07	2	1412.77	-1.9996	5.1e-07	0	ALB	PQVSTPTLVEVSR	Serum albumin (Fragment) ALB,ALB protein,Serum albumin ALB
1013.18	6.71685e+07	4	4051.69	-1.9996	0.094	3	ALB	ETYGEMADCCAKQEPERNECFLQHKDDNPNLPR	ALB protein,Serum albumin (Fragment) ALB,Serum albumin ALB
761.308	5.4241e+06	2	1523.61	-1.9996	0.0014	0	ALB	YICENQDSISSK	Serum albumin (Fragment) ALB,Serum albumin ALB
936.788	8.38917e+06	3	2810.35	-1.9992	0.059	1	ALB	LVRPEVDVMCTAFHDNEETFLKK	Serum albumin ALB,Serum albumin (Fragment) ALB,ALB protein
586.846	1.31498e+08	2	1174.68	-1.9982	0.0075	0	ALB	PDYSVVLLLR	Serum albumin (Fragment) ALB,Serum albumin ALB
1183.61	2.04513e+07	3	3550.8	-1.9977	0.00011	2	ALB	EEPQNLIKQNCELFEQLGEYKFQNALLVR	Serum albumin (Fragment) ALB,Serum albumin ALB,ALB protein
714.838	9.71266e+06	4	2858.32	-1.9936	0.0045	1	ALB	LVRPEVDVMCTAFHDNEETFLKK	ALB protein,Serum albumin ALB,Serum albumin (Fragment) ALB
692.417	2.99611e+08	3	2077.23	-1.9917	0.00017	2	ALB	SVVLLLRLAKTYETTLEK	Serum albumin (Fragment) ALB,Serum albumin ALB
566.629	1.67371e+08	3	1699.86	-1.9893	0.0081	1	ALB	RHPYFYAPELLFF	Serum albumin ALB,Serum albumin (Fragment) ALB
635.308	6.83717e+06	2	1271.6	-1.9884	0.0077	0	ALB	VMDDFAAFVEK	Serum albumin ALB,ALB protein,Serum albumin (Fragment) ALB
694.99	1902049651	3	2084.94	-1.9872	0.0036	1	ALB	DVMCTAFHDNEETFLKK	Serum albumin (Fragment) ALB,Serum albumin ALB,ALB protein
602.312	5.01241e+07	2	1205.6	-1.986	0.00052	1	ALB	HKDDNPNLPR	ALB protein,Serum albumin (Fragment) ALB,Serum albumin ALB
828.388	9.12758e+07	2	1657.75	-1.984	0.02	0	ALB	QNCELFEQLGEYK	ALB protein,Serum albumin ALB,Serum albumin (Fragment) ALB
557.269	117245534	3	1671.77	-1.9839	0.0024	0	ALB	VPQVSTPTLVEVSR	ALB protein,Serum albumin ALB,Serum albumin (Fragment) ALB
489.291	4.89369e+08	3	1467.84	-1.9839	6.3e-05	1	ALB	RHPDYSVVLLLR	Serum albumin (Fragment) ALB,Serum albumin ALB
682.365	2.06755e+08	3	2047.06	-1.9827	0.0073	0	ALB	VFDEFKPLVEEPQNLIK	Serum albumin ALB,ALB protein,Serum albumin (Fragment) ALB
997.959	2.12377e+07	2	1996.89	-1.981	0.00021	1	ALB	AAFTECCQAADKAACLLP	Serum albumin (Fragment) ALB,Serum albumin ALB
507.786	2.61397e+07	2	1016.54	-1.9798	0.0065	0	ALB	CEKPLLEK	Serum albumin ALB,Serum albumin (Fragment) ALB
997.961	8.02252e+06	2	1996.89	-1.9784	2.1e-05	1	ALB	AAFTECCQAADKAACLLP	Serum albumin ALB,Serum albumin (Fragment) ALB
682.367	6.21475e+07	3	2047.06	-1.9782	3.6e-05	0	ALB	VFDEFKPLVEEPQNLIK	Serum albumin (Fragment) ALB,Serum albumin ALB,ALB protein
1233.63	1.90223e+08	3	3700.85	-1.9764	0.00089	1	ALB	ALVLIAFAQYLQQCPFEDHVKLVNEVTEFAK	ALB protein,Serum albumin ALB,Serum albumin (Fragment) ALB
1233.63	4.09388e+08	3	3700.85	-1.9761	0.029	1	ALB	ALVLIAFAQYLQQCPFEDHVKLVNEVTEFAK	ALB protein,Serum albumin (Fragment) ALB,Serum albumin ALB
557.272	3.11505e+08	3	1671.77	-1.9725	0.035	0	ALB	VPQVSTPTLVEVSR	Serum albumin (Fragment) ALB,ALB protein,Serum albumin ALB
873.738	5.39927e+06	3	2621.17	-1.9695	5.7e-07	2	ALB	QEPERNECFLQHKDDNPNLPR	ALB protein,Serum albumin ALB,Serum albumin (Fragment) ALB
698.852	1.18949e+08	4	2794.35	-1.9692	0.087	1	ALB	LVRPEVDVMCTAFHDNEETFLKK	Serum albumin (Fragment) ALB,Serum albumin ALB,ALB protein
557.274	2.22095e+08	3	1671.77	-1.9683	0.011	0	ALB	VPQVSTPTLVEVSR	Serum albumin (Fragment) ALB,Serum albumin ALB,ALB protein
859.039	1.18907e+08	3	2577.06	-1.9596	0.053	1	ALB	TCVADESAENCDKSLHTLFGDK	ALB protein,Serum albumin ALB,Serum albumin (Fragment) ALB
739.98	3.48665e+07	2	1480.91	-1.9562	8.1e-07	2	ALB	QIKKQTALVELVK	ALB protein,Serum albumin ALB,Serum albumin (Fragment) ALB
912.734	7.2446e+07	4	3649.87	-1.9548	0.0036	2	ALB	VEEPQNLIKQNCELFEQLGEYKFQNALLVR	Serum albumin (Fragment) ALB,ALB protein,Serum albumin ALB
811.422	1.38272e+07	2	1623.79	-1.9512	0.00031	0	ALB	DVFLGMFLYEYAR	Serum albumin ALB,Serum albumin (Fragment) ALB
750.44	3.23702e+08	2	1501.82	-1.948	0.0028	1	ALB	FYAPELLFFAKR	Serum albumin ALB,Serum albumin (Fragment) ALB
1096.52	1.5637e+07	2	2193.98	-1.9472	8e-06	0	ALB	ENDEMPADLPSLAADFVESK	Serum albumin ALB,Serum albumin (Fragment) ALB
489.304	2.23269e+07	3	1467.84	-1.9449	0.075	1	ALB	RHPDYSVVLLLR	Serum albumin ALB,Serum albumin (Fragment) ALB
637.001	8.78721e+06	3	1910.93	-1.9443	0.016	0	ALB	RPCFSALEVDETYVPK	ALB protein,Serum albumin ALB,Serum albumin (Fragment) ALB
607.307	2225862445	3	1821.84	-1.9377	0.0011	1	ALB	SAENCDKSLHTLFGDK	Serum albumin ALB,ALB protein,Serum albumin (Fragment) ALB
607.307	3.81491e+07	3	1821.84	-1.9368	0.0042	1	ALB	SAENCDKSLHTLFGDK	Serum albumin (Fragment) ALB,ALB protein,Serum albumin ALB
750.446	1.4923e+08	2	1501.82	-1.9352	0.0051	1	ALB	FYAPELLFFAKR	Serum albumin (Fragment) ALB,Serum albumin ALB
607.308	6.02845e+06	3	1821.84	-1.9341	0.00099	1	ALB	SAENCDKSLHTLFGDK	Serum albumin (Fragment) ALB,Serum albumin ALB,ALB protein
602.339	8.88002e+07	2	1205.6	-1.931	0.0024	1	ALB	HKDDNPNLPR	ALB protein,Serum albumin ALB,Serum albumin (Fragment) ALB
585.803	1.07846e+07	2	1172.53	-1.9306	0.0016	0	ALB	MDDFAAFVEK	Serum albumin (Fragment) ALB,Serum albumin ALB,ALB protein
534.762	1.44052e+08	2	1070.45	-1.9296	0.046	0	ALB	ETCFAEEGK	Serum albumin (Fragment) ALB,ALB protein,Serum albumin ALB
712.387	6.04046e+06	2	1425.69	-1.9214	0.00016	0	ALB	FLGMFLYEYAR	Serum albumin (Fragment) ALB,Serum albumin ALB
635.346	6.78479e+08	3	1905.94	-1.9209	0.07	2	ALB	SEVAHRFKDLGEENFK	Serum albumin ALB,ALB protein,Serum albumin (Fragment) ALB
767.061	7.67191e+06	3	2301.09	-1.9206	7.8e-07	1	ALB	NYAEAKDVFLGMFLYEYAR	Serum albumin ALB,Serum albumin (Fragment) ALB
643.342	3.64066e+06	2	1287.59	-1.9154	0.0089	0	ALB	VMDDFAAFVEK	ALB protein,Serum albumin ALB,Serum albumin (Fragment) ALB
1371.22	1.30584e+08	2	2743.35	-1.914	0.0045	3	ALB	HKPKATKEQLKAVMDDFAAFVEK	Serum albumin (Fragment) ALB,ALB protein,Serum albumin ALB
613.673	3766572408	3	1840.91	-1.911	0.00027	1	ALB	EQLKAVMDDFAAFVEK	Serum albumin (Fragment) ALB,ALB protein,Serum albumin ALB
734.916	1.96464e+08	2	1470.73	-1.9058	3.3e-05	1	ALB	KAVMDDFAAFVEK	ALB protein,Serum albumin (Fragment) ALB,Serum albumin ALB
568.802	1.48294e+07	2	1138.5	-1.9018	0.065	0	ALB	CCTESLVNR	Serum albumin (Fragment) ALB,Serum albumin ALB,ALB protein
919.003	1.04304e+08	2	1838.9	-1.9014	0.0013	1	ALB	EQLKAVMDDFAAFVEK	ALB protein,Serum albumin ALB,Serum albumin (Fragment) ALB
686.868	305543426	2	1374.62	-1.8964	0.0037	0	ALB	AVMDDFAAFVEK	Serum albumin (Fragment) ALB,ALB protein,Serum albumin ALB
607.322	3.15214e+08	3	1821.84	-1.8921	0.0022	1	ALB	SAENCDKSLHTLFGDK	ALB protein,Serum albumin ALB,Serum albumin (Fragment) ALB
470.277	4.8237e+07	2	941.432	-1.8852	0.019	0	ALB	DDNPNLPR	ALB protein,Serum albumin (Fragment) ALB,Serum albumin ALB
653.909	1.23265e+08	2	1308.67	-1.8582	0.0013	1	ALB	AEFAEVSKLVTD	Serum albumin ALB,Serum albumin (Fragment) ALB
685.087	1.85019e+08	3	2055.1	-1.8486	0.01	2	ALB	RHPYFYAPELLFFAKR	Serum albumin ALB,Serum albumin (Fragment) ALB
557.317	4.73648e+08	3	1671.77	-1.8387	0.0047	0	ALB	VPQVSTPTLVEVSR	ALB protein,Serum albumin ALB,Serum albumin (Fragment) ALB
593.851	2.09821e+07	2	1188.52	-1.8286	0.00034	0	ALB	MDDFAAFVEK	Serum albumin ALB,Serum albumin (Fragment) ALB,ALB protein
657.452	1.81847e+08	2	1315.72	-1.8246	7.3e-06	0	ALB	QVSTPTLVEVSR	Serum albumin (Fragment) ALB,ALB protein,Serum albumin ALB
863.816	5.59351e+06	3	2591.24	-1.8111	0.0013	1	ALB	EEPQNLIKQNCELFEQLGEYK	Serum albumin ALB,ALB protein,Serum albumin (Fragment) ALB
681.769	5.87407e+07	3	2045.09	-1.8039	0.0025	0	ALB	VFDEFKPLVEEPQNLIK	Serum albumin ALB,ALB protein,Serum albumin (Fragment) ALB
559.929	1.00562e+07	2	1120.65	-1.8006	0.00024	1	ALB	PELLFFAKR	Serum albumin (Fragment) ALB,Serum albumin ALB
867.01	3.20407e+07	2	1734.81	-1.7992	0.0009	1	ALB	AENCDKSLHTLFGDK	Serum albumin ALB,ALB protein,Serum albumin (Fragment) ALB
635.405	2.7299e+08	2	1271.6	-1.795	0.00061	0	ALB	VMDDFAAFVEK	ALB protein,Serum albumin ALB,Serum albumin (Fragment) ALB
750.52	424148067	2	1501.82	-1.7884	0.0065	1	ALB	FYAPELLFFAKR	Serum albumin ALB,Serum albumin (Fragment) ALB
1169.69	2.86644e+07	2	2340.17	-1.788	1.2e-05	1	ALB	CELFEQLGEYKFQNALLVR	ALB protein,Serum albumin ALB,Serum albumin (Fragment) ALB
825.058	2.24246e+08	2	1650.89	-1.7864	5.7e-10	1	ALB	AEFAEVSKLVTDLTK	Serum albumin ALB,Serum albumin (Fragment) ALB
500.894	6.40408e+07	2	1002.56	-1.7778	0.00057	1	ALB	TPVSDRVTK	Serum albumin (Fragment) ALB,ALB protein,Serum albumin ALB
500.894	4.66458e+08	2	1002.56	-1.7768	0.015	1	ALB	TPVSDRVTK	ALB protein,Serum albumin (Fragment) ALB,Serum albumin ALB
1004.87	6.50589e+07	3	3014.37	-1.7709	0.0021	1	ALB	CCTESLVNRRPCFSALEVDETYVPK	ALB protein,Serum albumin ALB,Serum albumin (Fragment) ALB
802.539	1.91348e+08	2	1605.83	-1.765	0.00029	0	ALB	PYFYAPELLFFAK	Serum albumin (Fragment) ALB,Serum albumin ALB
935.071	4.1411e+06	2	1870.88	-1.751	7.6e-05	1	ALB	DLAKYICENQDSISSK	Serum albumin (Fragment) ALB,Serum albumin ALB
1309.23	9.73498e+07	2	2619.2	-1.7496	0.0056	2	ALB	QEPERNECFLQHKDDNPNLPR	ALB protein,Serum albumin ALB,Serum albumin (Fragment) ALB
695.069	6.79548e+07	3	2084.94	-1.7487	0.0033	1	ALB	DVMCTAFHDNEETFLKK	Serum albumin (Fragment) ALB,ALB protein,Serum albumin ALB
935.072	1.49352e+08	2	1870.88	-1.7478	0.0014	1	ALB	DLAKYICENQDSISSK	Serum albumin (Fragment) ALB,Serum albumin ALB
935.074	1.46148e+07	2	1870.88	-1.7452	0.00091	1	ALB	DLAKYICENQDSISSK	Serum albumin ALB,Serum albumin (Fragment) ALB
1309.23	7.37234e+07	2	2619.2	-1.7444	0.0028	2	ALB	QEPERNECFLQHKDDNPNLPR	ALB protein,Serum albumin ALB,Serum albumin (Fragment) ALB
1309.23	6921932	2	2619.2	-1.7444	0.0031	2	ALB	QEPERNECFLQHKDDNPNLPR	Serum albumin (Fragment) ALB,ALB protein,Serum albumin ALB
935.074	7.54298e+06	2	1870.88	-1.744	0.0014	1	ALB	DLAKYICENQDSISSK	Serum albumin ALB,Serum albumin (Fragment) ALB
1309.23	8.52866e+07	2	2619.2	-1.7422	6.1e-06	2	ALB	QEPERNECFLQHKDDNPNLPR	ALB protein,Serum albumin ALB,Serum albumin (Fragment) ALB
835.887	1.70891e+08	3	2507.39	-1.7415	1.5e-12	3	ALB	LSQRFPKAEFAEVSKLVTDLTK	Serum albumin ALB,Serum albumin (Fragment) ALB
1214.29	6.94406e+07	2	2429.31	-1.7414	0.00011	2	ALB	FKDLGEENFKALVLIAFAQYL	Serum albumin (Fragment) ALB,ALB protein,Serum albumin ALB
845.052	1.93741e+07	2	1690.84	-1.7388	5.4e-11	0	ALB	MPADLPSLAADFVESK	Serum albumin ALB,Serum albumin (Fragment) ALB
657.952	7.98564e+08	2	1316.63	-1.7384	4.6e-05	1	ALB	QHKDDNPNLPR	ALB protein,Serum albumin ALB,Serum albumin (Fragment) ALB
657.952	158298179	2	1316.63	-1.7368	0.00023	1	ALB	QHKDDNPNLPR	Serum albumin (Fragment) ALB,Serum albumin ALB,ALB protein
574.937	204702206	2	1150.6	-1.7324	9.1e-05	0	ALB	LVNEVTEFAK	Serum albumin (Fragment) ALB,ALB protein,Serum albumin ALB
791.546	1.01072e+08	2	1583.81	-1.7298	2.9e-08	1	ALB	LKAVMDDFAAFVEK	Serum albumin ALB,ALB protein,Serum albumin (Fragment) ALB
586.982	1.35987e+07	2	1174.68	-1.7262	0.001	0	ALB	PDYSVVLLLR	Serum albumin (Fragment) ALB,Serum albumin ALB
555.938	4.8354e+07	2	1112.58	-1.7138	0.0022	1	ALB	KTYETTLEK	Serum albumin ALB,Serum albumin (Fragment) ALB
593.91	1.3949e+07	2	1188.52	-1.7114	0.0014	0	ALB	MDDFAAFVEK	ALB protein,Serum albumin ALB,Serum albumin (Fragment) ALB
625.98	5.03511e+07	2	1252.66	-1.7038	2.2e-07	1	ALB	FPKAEFAEVSK	Serum albumin (Fragment) ALB,Serum albumin ALB
625.982	1.08811e+07	2	1252.66	-1.7008	3e-07	1	ALB	FPKAEFAEVSK	Serum albumin (Fragment) ALB,Serum albumin ALB
564.005	3.95086e+08	2	1128.7	-1.6958	5.8e-05	1	ALB	KQTALVELVK	Serum albumin (Fragment) ALB,Serum albumin ALB,ALB protein
754.05	3.05319e+08	2	1508.78	-1.6894	0.0059	0	ALB	YFYAPELLFFAK	Serum albumin (Fragment) ALB,Serum albumin ALB
735.027	1.63873e+08	2	1470.73	-1.682	4.1e-05	1	ALB	KAVMDDFAAFVEK	Serum albumin (Fragment) ALB,ALB protein,Serum albumin ALB
735.028	2.17793e+08	2	1470.73	-1.6804	0.0003	1	ALB	KAVMDDFAAFVEK	ALB protein,Serum albumin ALB,Serum albumin (Fragment) ALB
629.976	3.61673e+07	2	1260.62	-1.6782	0.00011	1	ALB	HDNEETFLKK	ALB protein,Serum albumin ALB,Serum albumin (Fragment) ALB
629.976	3.61673e+07	2	1260.62	-1.6782	0.00011	1	ALB	HDNEETFLKK	ALB protein,Serum albumin ALB,Serum albumin (Fragment) ALB
534.89	3.45126e+08	2	1070.45	-1.6732	0.055	0	ALB	ETCFAEEGK	ALB protein,Serum albumin ALB,Serum albumin (Fragment) ALB
439.888	8306915063	2	880.441	-1.672	0.0012	0	ALB	AEFAEVSK	Serum albumin ALB,Serum albumin (Fragment) ALB
721.982	1.91296e+07	2	1444.63	-1.67	0.014	0	ALB	YICENQDSISSK	Serum albumin ALB,Serum albumin (Fragment) ALB
439.889	546674910	2	880.441	-1.6694	0.0011	0	ALB	AEFAEVSK	Serum albumin (Fragment) ALB,Serum albumin ALB
1138.2	1.42595e+07	2	2277.06	-1.6656	3e-07	0	ALB	VENDEMPADLPSLAADFVESK	Serum albumin (Fragment) ALB,Serum albumin ALB
1138.2	3.6228e+07	2	2277.06	-1.6636	1.4e-07	0	ALB	VENDEMPADLPSLAADFVESK	Serum albumin ALB,Serum albumin (Fragment) ALB
1032.14	4.8112e+07	2	2064.94	-1.6634	0.0021	0	ALB	NDEMPADLPSLAADFVESK	Serum albumin (Fragment) ALB,Serum albumin ALB
1138.2	7.53312e+07	2	2277.06	-1.6622	0.00015	0	ALB	VENDEMPADLPSLAADFVESK	Serum albumin (Fragment) ALB,Serum albumin ALB
1138.2	4.8536e+07	2	2277.06	-1.6614	5.2e-06	0	ALB	VENDEMPADLPSLAADFVESK	Serum albumin (Fragment) ALB,Serum albumin ALB
533.947	5.75425e+07	2	1068.54	-1.6576	0.009	1	ALB	KDDNPNLPR	ALB protein,Serum albumin ALB,Serum albumin (Fragment) ALB
570.523	4090560706	2	1141.69	-1.6542	0.023	1	ALB	KLVAASQAALGL	Serum albumin (Fragment) ALB,Serum albumin ALB,ALB protein
743.039	7.27519e+07	2	1486.72	-1.6534	0.0018	1	ALB	KAVMDDFAAFVEK	Serum albumin (Fragment) ALB,ALB protein,Serum albumin ALB
718.57	3786355811	2	1437.78	-1.6532	0.0006	1	ALB	GEYKFQNALLVR	ALB protein,Serum albumin (Fragment) ALB,Serum albumin ALB
743.04	2.02583e+08	2	1486.72	-1.6528	0.0013	1	ALB	KAVMDDFAAFVEK	Serum albumin (Fragment) ALB,Serum albumin ALB,ALB protein
469.902	1.53672e+08	2	940.448	-1.6522	0.064	0	ALB	DDNPNLPR	ALB protein,Serum albumin (Fragment) ALB,Serum albumin ALB
743.04	6.13499e+07	2	1486.72	-1.6518	0.0071	1	ALB	KAVMDDFAAFVEK	Serum albumin (Fragment) ALB,ALB protein,Serum albumin ALB
536.951	28586631293	2	1074.54	-1.648	0.00053	1	ALB	LDELRDEGK	Serum albumin ALB,Serum albumin (Fragment) ALB
469.908	1022866157	2	940.448	-1.6388	0.053	0	ALB	DDNPNLPR	Serum albumin ALB,ALB protein,Serum albumin (Fragment) ALB
469.908	6.11908e+08	2	940.448	-1.6386	0.0055	0	ALB	DDNPNLPR	Serum albumin ALB,ALB protein,Serum albumin (Fragment) ALB
658.002	5.1911e+07	2	1316.63	-1.6378	0.0028	1	ALB	QHKDDNPNLPR	Serum albumin (Fragment) ALB,Serum albumin ALB,ALB protein
469.909	5.95539e+08	2	940.448	-1.6378	0.046	0	ALB	DDNPNLPR	Serum albumin (Fragment) ALB,ALB protein,Serum albumin ALB
568.934	1.07642e+08	2	1138.5	-1.6376	0.071	0	ALB	CCTESLVNR	Serum albumin (Fragment) ALB,ALB protein,Serum albumin ALB
665.781	4.38793e+07	3	1996.93	-1.6005	0.00072	1	ALB	NECFLQHKDDNPNLPR	ALB protein,Serum albumin ALB,Serum albumin (Fragment) ALB
665.784	1.66788e+07	3	1996.93	-1.5921	0.0089	1	ALB	NECFLQHKDDNPNLPR	Serum albumin (Fragment) ALB,ALB protein,Serum albumin ALB
665.784	1.29811e+07	3	1996.93	-1.5918	0.046	1	ALB	NECFLQHKDDNPNLPR	ALB protein,Serum albumin (Fragment) ALB,Serum albumin ALB
1400.34	1.12394e+08	2	2801.27	-1.5894	0.0069	2	ALB	LECADDRADLAKYICENQDSISSK	Serum albumin (Fragment) ALB,Serum albumin ALB
491.953	3.01804e+07	2	984.488	-1.5892	0.04	0	ALB	TYETTLEK	Serum albumin ALB,Serum albumin (Fragment) ALB
706.098	3.75945e+06	2	1412.77	-1.5862	3.6e-08	0	ALB	PQVSTPTLVEVSR	Serum albumin ALB,ALB protein,Serum albumin (Fragment) ALB
737.827	2.86306e+07	3	2213.05	-1.5843	0.0047	2	ALB	DRADLAKYICENQDSISSK	Serum albumin (Fragment) ALB,Serum albumin ALB
713.842	712124829	3	2141.09	-1.5834	5.9e-07	2	ALB	ATKEQLKAVMDDFAAFVEK	Serum albumin (Fragment) ALB,Serum albumin ALB,ALB protein
713.845	1428261414	3	2141.09	-1.5747	5.2e-08	2	ALB	ATKEQLKAVMDDFAAFVEK	Serum albumin (Fragment) ALB,ALB protein,Serum albumin ALB
819.69	6.02475e+06	2	1639.94	-1.5646	0.0015	1	ALB	KVPQVSTPTLVEVSR	ALB protein,Serum albumin (Fragment) ALB,Serum albumin ALB
724.091	1.89736e+08	2	1448.73	-1.5564	4e-05	0	ALB	VFDEFKPLVEEP	Serum albumin ALB,Serum albumin (Fragment) ALB,ALB protein
793.195	3.94226e+07	3	2379.12	-1.5543	0.0059	2	ALB	PERNECFLQHKDDNPNLPR	Serum albumin (Fragment) ALB,Serum albumin ALB,ALB protein
449.985	2.43307e+07	2	900.514	-1.5526	0.0028	0	ALB	PTLVEVSR	Serum albumin (Fragment) ALB,ALB protein,Serum albumin ALB
449.985	2.43307e+07	2	900.514	-1.5526	0.0028	0	ALB	PTLVEVSR	Serum albumin (Fragment) ALB,Serum albumin ALB,ALB protein
635.8	1.16132e+08	3	1906.93	-1.5438	0.037	2	ALB	SEVAHRFKDLGEENFK	Serum albumin (Fragment) ALB,ALB protein,Serum albumin ALB
480.014	5.18911e+07	2	960.562	-1.5428	0.023	0	ALB	FQNALLVR	Serum albumin (Fragment) ALB,ALB protein,Serum albumin ALB
665.802	8.37378e+06	3	1996.93	-1.5378	0.00067	1	ALB	NECFLQHKDDNPNLPR	Serum albumin ALB,ALB protein,Serum albumin (Fragment) ALB
542.735	2.7737e+07	3	1627.73	-1.5366	0.066	2	ALB	ADDKETCFAEEGKK	Serum albumin (Fragment) ALB,Serum albumin ALB,ALB protein
972.749	1.44774e+08	2	1946.03	-1.5356	0.00014	0	ALB	FDEFKPLVEEPQNLIK	Serum albumin (Fragment) ALB,ALB protein,Serum albumin ALB
754.848	5.04553e+07	3	2264.06	-1.5333	0.0027	2	ALB	ERNECFLQHKDDNPNLPR	ALB protein,Serum albumin (Fragment) ALB,Serum albumin ALB
497.458	2.03613e+07	3	1491.89	-1.5288	0.015	1	ALB	QTALVELVKHKPK	ALB protein,Serum albumin (Fragment) ALB,Serum albumin ALB
508.51	6.30744e+07	2	1017.54	-1.523	4.3e-05	0	ALB	SLHTLFGDK	ALB protein,Serum albumin (Fragment) ALB,Serum albumin ALB
835.96	6.63021e+07	3	2507.39	-1.5207	4.5e-09	3	ALB	LSQRFPKAEFAEVSKLVTDLTK	Serum albumin ALB,Serum albumin (Fragment) ALB
671.062	3.70342e+08	2	1342.63	-1.5186	0.0045	0	ALB	AVMDDFAAFVEK	Serum albumin ALB,Serum albumin (Fragment) ALB,ALB protein
546.815	2061026299	3	1639.94	-1.5063	1.6e-06	1	ALB	KVPQVSTPTLVEVSR	Serum albumin ALB,ALB protein,Serum albumin (Fragment) ALB
671.073	2360774668	2	1342.63	-1.497	0.00077	0	ALB	AVMDDFAAFVEK	Serum albumin ALB,ALB protein,Serum albumin (Fragment) ALB
657.62	2.23452e+08	2	1315.72	-1.4892	0.0036	0	ALB	QVSTPTLVEVSR	ALB protein,Serum albumin ALB,Serum albumin (Fragment) ALB
789.69	5.23812e+08	2	1579.86	-1.4848	0.0002	1	ALB	EFAEVSKLVTDLTK	Serum albumin ALB,Serum albumin (Fragment) ALB
791.684	3.47609e+08	2	1583.81	-1.4532	1.8e-06	1	ALB	LKAVMDDFAAFVEK	ALB protein,Serum albumin ALB,Serum albumin (Fragment) ALB
703.695	2.63902e+08	2	1407.82	-1.4388	1.7e-07	0	ALB	KPLVEEPQNLIK	Serum albumin (Fragment) ALB,ALB protein,Serum albumin ALB
991.969	1.88043e+08	3	2975.33	-1.4349	0.0043	0	ALB	SHCIAEVENDEMPADLPSLAADFVESK	Serum albumin (Fragment) ALB,Serum albumin ALB
517.58	3.28002e+06	2	1035.59	-1.4338	0.00066	0	ALB	APELLFFAK	Serum albumin (Fragment) ALB,Serum albumin ALB
552.583	6.28032e+07	2	1105.59	-1.429	0.00013	1	ALB	PKAEFAEVSK	Serum albumin ALB,Serum albumin (Fragment) ALB
903.775	2.0924e+07	2	1807.97	-1.428	7.5e-08	1	ALB	EQLGEYKFQNALLVR	ALB protein,Serum albumin ALB,Serum albumin (Fragment) ALB
566.054	7.69673e+06	2	1132.53	-1.4256	0.002	0	ALB	HDNEETFLK	Serum albumin ALB,ALB protein,Serum albumin (Fragment) ALB
566.054	7.69673e+06	2	1132.53	-1.4256	0.002	0	ALB	HDNEETFLK	Serum albumin ALB,ALB protein,Serum albumin (Fragment) ALB
655.663	2.97612e+08	2	1311.74	-1.4242	2.3e-05	0	ALB	HPDYSVVLLLR	Serum albumin (Fragment) ALB,Serum albumin ALB
655.663	3.24529e+08	2	1311.74	-1.423	0.00014	0	ALB	HPDYSVVLLLR	Serum albumin ALB,Serum albumin (Fragment) ALB
658.109	3.24868e+07	2	1316.63	-1.4226	2.1e-05	1	ALB	QHKDDNPNLPR	ALB protein,Serum albumin ALB,Serum albumin (Fragment) ALB
463.541	2.66227e+07	2	927.493	-1.419	0.094	0	ALB	YLYEIAR	Serum albumin (Fragment) ALB,Serum albumin ALB
463.541	2.66227e+07	2	927.493	-1.419	0.094	0	ALB	YLYEIAR	Serum albumin ALB,Serum albumin (Fragment) ALB
574.603	1.34117e+08	2	1149.61	-1.416	0.00016	0	ALB	LVNEVTEFAK	Serum albumin ALB,ALB protein,Serum albumin (Fragment) ALB
508.565	3.9594e+08	2	1017.54	-1.4144	0.039	0	ALB	SLHTLFGDK	Serum albumin ALB,ALB protein,Serum albumin (Fragment) ALB
508.565	1.88784e+08	2	1017.54	-1.4138	0.0031	0	ALB	SLHTLFGDK	Serum albumin (Fragment) ALB,ALB protein,Serum albumin ALB
658.118	47662215	2	1316.63	-1.4054	0.0031	1	ALB	QHKDDNPNLPR	ALB protein,Serum albumin (Fragment) ALB,Serum albumin ALB
658.118	5.53356e+08	2	1316.63	-1.4044	0.00054	1	ALB	QHKDDNPNLPR	ALB protein,Serum albumin (Fragment) ALB,Serum albumin ALB
506.604	1.0211e+07	2	1013.6	-1.3986	0.079	0	ALB	LVAASQAALGL	ALB protein,Serum albumin ALB,Serum albumin (Fragment) ALB
796.713	9.53134e+06	2	1593.81	-1.3942	0.0047	1	ALB	FLQHKDDNPNLPR	Serum albumin ALB,ALB protein,Serum albumin (Fragment) ALB
796.713	2.58864e+07	2	1593.81	-1.3936	7e-05	1	ALB	FLQHKDDNPNLPR	Serum albumin (Fragment) ALB,Serum albumin ALB,ALB protein
802.725	9.46319e+07	2	1605.83	-1.3916	0.00017	0	ALB	PYFYAPELLFFAK	Serum albumin (Fragment) ALB,Serum albumin ALB
793.25	2.03858e+06	3	2379.12	-1.3893	0.0028	2	ALB	PERNECFLQHKDDNPNLPR	ALB protein,Serum albumin ALB,Serum albumin (Fragment) ALB
1299.46	7.29107e+07	2	2599.3	-1.3858	0.0012	1	ALB	QNCELFEQLGEYKFQNALLVR	ALB protein,Serum albumin (Fragment) ALB,Serum albumin ALB
876.735	5.26952e+06	2	1753.84	-1.382	2.3e-07	1	ALB	CFLQHKDDNPNLPR	Serum albumin (Fragment) ALB,Serum albumin ALB,ALB protein
876.735	6.75998e+06	2	1753.84	-1.3818	9.6e-05	1	ALB	CFLQHKDDNPNLPR	Serum albumin ALB,ALB protein,Serum albumin (Fragment) ALB
561.595	7.62169e+07	2	1123.56	-1.3812	0.0069	1	ALB	DNEETFLKK	ALB protein,Serum albumin (Fragment) ALB,Serum albumin ALB
625.675	1.42024e+07	2	1251.72	-1.3776	0.0051	1	ALB	YKFQNALLVR	ALB protein,Serum albumin (Fragment) ALB,Serum albumin ALB
561.597	1.67856e+08	2	1123.56	-1.3768	0.0063	1	ALB	DNEETFLKK	Serum albumin (Fragment) ALB,Serum albumin ALB,ALB protein
561.597	2.21378e+07	2	1123.56	-1.376	0.0014	1	ALB	DNEETFLKK	Serum albumin ALB,Serum albumin (Fragment) ALB,ALB protein
561.598	2.11447e+07	2	1123.56	-1.374	0.0055	1	ALB	DNEETFLKK	Serum albumin (Fragment) ALB,ALB protein,Serum albumin ALB
561.599	169639108	2	1123.56	-1.3722	0.0079	1	ALB	DNEETFLKK	ALB protein,Serum albumin (Fragment) ALB,Serum albumin ALB
561.599	1.49011e+08	2	1123.56	-1.3712	0.0031	1	ALB	DNEETFLKK	Serum albumin (Fragment) ALB,ALB protein,Serum albumin ALB
561.6	1.77108e+08	2	1123.56	-1.3696	0.0033	1	ALB	DNEETFLKK	ALB protein,Serum albumin ALB,Serum albumin (Fragment) ALB
967.272	2.40685e+08	2	1934.9	-1.369	1.5e-05	0	ALB	DEMPADLPSLAADFVESK	Serum albumin ALB,Serum albumin (Fragment) ALB
557.474	159856305	3	1671.77	-1.3674	0.016	0	ALB	VPQVSTPTLVEVSR	ALB protein,Serum albumin (Fragment) ALB,Serum albumin ALB
561.603	5.15277e+07	2	1123.56	-1.3648	0.006	1	ALB	DNEETFLKK	Serum albumin ALB,Serum albumin (Fragment) ALB,ALB protein
561.603	5.15277e+07	2	1123.56	-1.3648	0.006	1	ALB	DNEETFLKK	Serum albumin (Fragment) ALB,Serum albumin ALB,ALB protein
901.78	219179725	2	1803.92	-1.3632	0.00071	0	ALB	VFDEFKPLVEEPQNL	ALB protein,Serum albumin ALB,Serum albumin (Fragment) ALB
718.715	6.44389e+06	2	1437.78	-1.3626	0.00015	1	ALB	GEYKFQNALLVR	Serum albumin ALB,ALB protein,Serum albumin (Fragment) ALB
901.782	8.67425e+07	2	1803.92	-1.3596	0.0013	0	ALB	VFDEFKPLVEEPQNL	ALB protein,Serum albumin ALB,Serum albumin (Fragment) ALB
574.636	1.24718e+07	2	1149.61	-1.351	0.041	0	ALB	LVNEVTEFAK	Serum albumin (Fragment) ALB,ALB protein,Serum albumin ALB
605.674	6.35041e+07	2	1211.69	-1.3496	0.00098	2	ALB	KYLYEIARR	Serum albumin (Fragment) ALB,Serum albumin ALB
967.282	1.32521e+08	2	1934.9	-1.3486	2.8e-06	0	ALB	DEMPADLPSLAADFVESK	Serum albumin ALB,Serum albumin (Fragment) ALB
1157.88	5.90637e+06	2	2316.1	-1.3446	0.04	1	ALB	NYAEAKDVFLGMFLYEYAR	Serum albumin (Fragment) ALB,Serum albumin ALB
574.643	142880594	2	1149.61	-1.3366	0.0022	0	ALB	LVNEVTEFAK	Serum albumin ALB,ALB protein,Serum albumin (Fragment) ALB
718.73	7.7493e+07	2	1437.78	-1.333	2.7e-08	1	ALB	GEYKFQNALLVR	ALB protein,Serum albumin ALB,Serum albumin (Fragment) ALB
704.684	1.36296e+06	2	1409.69	-1.3312	0.002	0	ALB	FLGMFLYEYAR	Serum albumin ALB,Serum albumin (Fragment) ALB
920.79	888623	2	1841.9	-1.3264	0.0057	1	ALB	EQLKAVMDDFAAFVEK	ALB protein,Serum albumin (Fragment) ALB,Serum albumin ALB
757.63	4.57502e+08	3	2272.2	-1.3209	0.055	3	ALB	AACLLPKLDELRDEGKASSAK	Serum albumin ALB,Serum albumin (Fragment) ALB
899.781	4.0148e+08	2	1799.87	-1.3148	0.033	1	ALB	KVPQVSTPTLVEVSR	Serum albumin ALB,Serum albumin (Fragment) ALB,ALB protein
998.804	1.11737e+08	2	1997.91	-1.312	0.021	1	ALB	NECFLQHKDDNPNLPR	ALB protein,Serum albumin ALB,Serum albumin (Fragment) ALB
574.655	1.78241e+08	2	1149.61	-1.3116	0.0046	0	ALB	LVNEVTEFAK	ALB protein,Serum albumin (Fragment) ALB,Serum albumin ALB
574.656	1.62262e+08	2	1149.61	-1.311	0.00089	0	ALB	LVNEVTEFAK	ALB protein,Serum albumin ALB,Serum albumin (Fragment) ALB
685.269	7.0605e+07	3	2055.1	-1.3032	6.5e-09	2	ALB	RHPYFYAPELLFFAKR	Serum albumin ALB,Serum albumin (Fragment) ALB
779.75	7.54159e+07	2	1559.79	-1.3022	0.00018	0	ALB	PADLPSLAADFVESK	Serum albumin (Fragment) ALB,Serum albumin ALB
779.751	4.68269e+07	2	1559.79	-1.301	1e-07	0	ALB	PADLPSLAADFVESK	Serum albumin ALB,Serum albumin (Fragment) ALB
667.582	4.35414e+08	3	2002.03	-1.2966	7.1e-07	1	ALB	PFEDHVKLVNEVTEFAK	Serum albumin ALB,ALB protein,Serum albumin (Fragment) ALB
789.746	1.44138e+08	2	1579.77	-1.2908	3.5e-05	1	ALB	TAFHDNEETFLKK	Serum albumin (Fragment) ALB,Serum albumin ALB,ALB protein
789.746	5.31376e+07	2	1579.77	-1.2898	0.00014	1	ALB	TAFHDNEETFLKK	Serum albumin (Fragment) ALB,ALB protein,Serum albumin ALB
618.542	9.39164e+08	3	1854.89	-1.2837	0.019	1	ALB	EQLKAVMDDFAAFVEK	ALB protein,Serum albumin ALB,Serum albumin (Fragment) ALB
811.758	1.30913e+07	2	1623.79	-1.2798	0.015	0	ALB	DVFLGMFLYEYAR	Serum albumin ALB,Serum albumin (Fragment) ALB
811.758	9.65914e+06	2	1623.79	-1.2786	0.0037	0	ALB	DVFLGMFLYEYAR	Serum albumin (Fragment) ALB,Serum albumin ALB
811.758	2.09834e+06	2	1623.79	-1.2784	0.0099	0	ALB	DVFLGMFLYEYAR	Serum albumin ALB,Serum albumin (Fragment) ALB
811.758	2.55043e+07	2	1623.79	-1.2782	1.3e-05	0	ALB	DVFLGMFLYEYAR	Serum albumin ALB,Serum albumin (Fragment) ALB
811.764	6.10925e+06	2	1623.79	-1.2662	0.0083	0	ALB	DVFLGMFLYEYAR	Serum albumin ALB,Serum albumin (Fragment) ALB
818.865	5.26777e+08	4	3273.7	-1.264	0.039	4	ALB	AWAVARLSQRFPKAEFAEVSKLVTDLTK	Serum albumin ALB,Serum albumin (Fragment) ALB
491.67	8.88224e+06	2	983.577	-1.2446	0.048	0	ALB	QTALVELVK	Serum albumin (Fragment) ALB,ALB protein,Serum albumin ALB
819.854	1.31295e+08	2	1639.94	-1.2372	0.0043	1	ALB	KVPQVSTPTLVEVSR	ALB protein,Serum albumin ALB,Serum albumin (Fragment) ALB
1100.89	1.07164e+08	2	2202	-1.225	0.038	2	ALB	TPVSDRVTKCCTESLVNR	Serum albumin ALB,Serum albumin (Fragment) ALB,ALB protein
1095.93	4.05374e+07	2	2192.08	-1.224	0.011	2	ALB	YTKKVPQVSTPTLVEVSR	ALB protein,Serum albumin (Fragment) ALB,Serum albumin ALB
890.325	1.66521e+07	3	2670.18	-1.2168	0.0011	2	ALB	ECADDRADLAKYICENQDSISSK	Serum albumin (Fragment) ALB,Serum albumin ALB
1486.74	1.57048e+07	2	2973.69	-1.2078	0.072	3	ALB	FQNALLVRYTKKVPQVSTPTLVEVSR	ALB protein,Serum albumin ALB,Serum albumin (Fragment) ALB
871.349	6502885377	2	1742.89	-1.2026	4e-11	0	ALB	HPYFYAPELLFFAK	Serum albumin ALB,Serum albumin (Fragment) ALB
748.871	2.05387e+08	2	1497.94	-1.202	0.061	2	ALB	QIKKQTALVELVK	ALB protein,Serum albumin ALB,Serum albumin (Fragment) ALB
762.834	1.19119e+08	2	1525.86	-1.1982	0.0053	2	ALB	LLPKLDELRDEGK	Serum albumin ALB,Serum albumin (Fragment) ALB
633.271	9.96841e+07	3	1898.99	-1.1964	0.039	1	ALB	RHPYFYAPELLFFAK	Serum albumin ALB,Serum albumin (Fragment) ALB
775.342	1.2585e+08	2	1550.87	-1.192	2.1e-08	1	ALB	LGEYKFQNALLVR	Serum albumin (Fragment) ALB,ALB protein,Serum albumin ALB
570.763	1.39646e+07	2	1141.69	-1.1756	0.057	1	ALB	KLVAASQAALGL	Serum albumin (Fragment) ALB,ALB protein,Serum albumin ALB
825.365	1.83895e+08	2	1650.89	-1.1722	1e-15	1	ALB	AEFAEVSKLVTDLTK	Serum albumin ALB,Serum albumin (Fragment) ALB
762.847	6.95524e+08	2	1525.86	-1.172	0.007	2	ALB	LLPKLDELRDEGK	Serum albumin (Fragment) ALB,Serum albumin ALB
775.352	8.49173e+06	2	1550.87	-1.1714	0.00056	1	ALB	LGEYKFQNALLVR	Serum albumin (Fragment) ALB,ALB protein,Serum albumin ALB
564.27	249679791	2	1128.7	-1.1662	0.0018	1	ALB	KQTALVELVK	Serum albumin ALB,ALB protein,Serum albumin (Fragment) ALB
657.784	51906222	2	1315.72	-1.1616	1.3e-05	0	ALB	QVSTPTLVEVSR	Serum albumin (Fragment) ALB,ALB protein,Serum albumin ALB
682.311	1.42817e+08	3	2046.08	-1.1601	0.00051	0	ALB	VFDEFKPLVEEPQNLIK	ALB protein,Serum albumin ALB,Serum albumin (Fragment) ALB
682.312	6.13125e+07	3	2046.08	-1.1583	0.00039	0	ALB	VFDEFKPLVEEPQNLIK	Serum albumin ALB,Serum albumin (Fragment) ALB,ALB protein
819.817	1.74919e+08	2	1639.78	-1.1566	0.00061	0	ALB	DVFLGMFLYEYAR	Serum albumin ALB,Serum albumin (Fragment) ALB
489.569	6.91329e+07	3	1467.84	-1.1508	3.8e-05	1	ALB	RHPDYSVVLLLR	Serum albumin (Fragment) ALB,Serum albumin ALB
534.203	3.05125e+07	2	1068.54	-1.144	0.00069	1	ALB	KDDNPNLPR	ALB protein,Serum albumin ALB,Serum albumin (Fragment) ALB
788.328	1.63708e+07	2	1576.79	-1.1402	0.00013	0	ALB	VFDEFKPLVEEPQ	Serum albumin (Fragment) ALB,ALB protein,Serum albumin ALB
775.369	1.81426e+07	2	1550.87	-1.1384	1.6e-08	1	ALB	LGEYKFQNALLVR	ALB protein,Serum albumin ALB,Serum albumin (Fragment) ALB
1055.99	4.2845e+07	2	2112.11	-1.1338	0.081	2	ALB	YTKKVPQVSTPTLVEVSR	Serum albumin (Fragment) ALB,ALB protein,Serum albumin ALB
546.941	3.91179e+08	3	1639.94	-1.1286	0.00022	1	ALB	KVPQVSTPTLVEVSR	ALB protein,Serum albumin (Fragment) ALB,Serum albumin ALB
579.274	6.53312e+07	3	1736.93	-1.1268	7.4e-06	2	ALB	LSQRFPKAEFAEVSK	Serum albumin ALB,Serum albumin (Fragment) ALB
992.444	2.56953e+08	2	1985	-1.124	0.0046	2	ALB	KEQLKAVMDDFAAFVEK	Serum albumin (Fragment) ALB,ALB protein,Serum albumin ALB
564.292	2.11056e+08	2	1128.7	-1.1226	0.019	1	ALB	KQTALVELVK	Serum albumin (Fragment) ALB,ALB protein,Serum albumin ALB
432.534	1.89384e+08	3	1296.7	-1.1178	0.0072	1	ALB	LAKTYETTLEK	Serum albumin ALB,Serum albumin (Fragment) ALB
432.535	4.26466e+07	3	1296.7	-1.1151	0.0025	1	ALB	LAKTYETTLEK	Serum albumin (Fragment) ALB,Serum albumin ALB
509.736	4.32651e+06	2	1019.58	-1.1148	0.0048	1	ALB	AFKAWAVAR	Serum albumin (Fragment) ALB,Serum albumin ALB
509.736	4.32651e+06	2	1019.58	-1.1148	0.0048	1	ALB	AFKAWAVAR	Serum albumin ALB,Serum albumin (Fragment) ALB
599.272	1.19253e+07	2	1198.65	-1.1134	0.00058	0	ALB	YAPELLFFAK	Serum albumin ALB,Serum albumin (Fragment) ALB
873.367	8.62873e+07	3	2619.2	-1.1133	0.022	2	ALB	QEPERNECFLQHKDDNPNLPR	Serum albumin (Fragment) ALB,Serum albumin ALB,ALB protein
599.272	5.4134e+07	2	1198.65	-1.1132	0.0019	0	ALB	YAPELLFFAK	Serum albumin (Fragment) ALB,Serum albumin ALB
613.267	2.90448e+07	3	1838.9	-1.1121	0.00024	1	ALB	EQLKAVMDDFAAFVEK	ALB protein,Serum albumin (Fragment) ALB,Serum albumin ALB
599.273	1.8148e+08	2	1198.65	-1.112	0.00054	0	ALB	YAPELLFFAK	Serum albumin (Fragment) ALB,Serum albumin ALB
919.458	1.64009e+08	4	3675.92	-1.1116	0.0011	4	ALB	QTALVELVKHKPKATKEQLKAVMDDFAAFVEK	ALB protein,Serum albumin (Fragment) ALB,Serum albumin ALB
899.427	3.16411e+08	2	1798.96	-1.1112	1.7e-05	0	ALB	DEFKPLVEEPQNLIK	Serum albumin (Fragment) ALB,ALB protein,Serum albumin ALB
873.369	8.12707e+07	3	2619.2	-1.1076	0.017	2	ALB	QEPERNECFLQHKDDNPNLPR	Serum albumin ALB,ALB protein,Serum albumin (Fragment) ALB
721.771	2.19562e+08	2	1443.64	-1.1074	0.00083	0	ALB	YICENQDSISSK	Serum albumin (Fragment) ALB,Serum albumin ALB
682.001	2.11394e+08	3	2045.09	-1.1073	0.005	0	ALB	VFDEFKPLVEEPQNLIK	Serum albumin (Fragment) ALB,ALB protein,Serum albumin ALB
721.773	1.36804e+08	2	1443.64	-1.1042	0.0041	0	ALB	YICENQDSISSK	Serum albumin ALB,Serum albumin (Fragment) ALB
666.782	9.90325e+06	2	1333.66	-1.1034	0.00025	1	ALB	QHKDDNPNLPR	Serum albumin ALB,Serum albumin (Fragment) ALB,ALB protein
432.539	9.41946e+07	3	1296.7	-1.1028	0.00035	1	ALB	LAKTYETTLEK	Serum albumin ALB,Serum albumin (Fragment) ALB
901.91	2.11329e+08	2	1803.92	-1.1026	0.00022	0	ALB	VFDEFKPLVEEPQNL	ALB protein,Serum albumin ALB,Serum albumin (Fragment) ALB
578.78	1.17169e+08	2	1157.65	-1.101	0.045	1	ALB	AWAVARLSQR	Serum albumin (Fragment) ALB,Serum albumin ALB
560.689	1.48265e+08	2	1121.47	-1.1008	0.062	0	ALB	CCTESLVNR	Serum albumin (Fragment) ALB,Serum albumin ALB,ALB protein
775.391	3.09222e+07	2	1550.87	-1.0952	4.1e-05	1	ALB	LGEYKFQNALLVR	ALB protein,Serum albumin ALB,Serum albumin (Fragment) ALB
1034.99	200249152	2	2070.06	-1.091	2.7e-06	2	ALB	TKEQLKAVMDDFAAFVEK	Serum albumin ALB,Serum albumin (Fragment) ALB,ALB protein
1034.99	200249152	2	2070.06	-1.091	2.7e-06	2	ALB	TKEQLKAVMDDFAAFVEK	Serum albumin (Fragment) ALB,ALB protein,Serum albumin ALB
1400.6	1.20603e+08	2	2801.27	-1.0864	0.0018	2	ALB	LECADDRADLAKYICENQDSISSK	Serum albumin (Fragment) ALB,Serum albumin ALB
714.338	144863664	3	2142.08	-1.0806	0.059	2	ALB	ATKEQLKAVMDDFAAFVEK	Serum albumin (Fragment) ALB,ALB protein,Serum albumin ALB
935.406	1.53609e+07	2	1870.88	-1.0798	0.00069	1	ALB	DLAKYICENQDSISSK	Serum albumin ALB,Serum albumin (Fragment) ALB
1309.56	8.37076e+07	2	2619.2	-1.0798	0.0077	2	ALB	QEPERNECFLQHKDDNPNLPR	Serum albumin ALB,ALB protein,Serum albumin (Fragment) ALB
714.339	1.56828e+08	3	2142.08	-1.0779	0.0086	2	ALB	ATKEQLKAVMDDFAAFVEK	Serum albumin (Fragment) ALB,ALB protein,Serum albumin ALB
607.314	369619394	2	1214.7	-1.0776	0.0098	1	ALB	EVSKLVTDLTK	Serum albumin (Fragment) ALB,Serum albumin ALB
935.408	1.23776e+07	2	1870.88	-1.0768	0.00035	1	ALB	DLAKYICENQDSISSK	Serum albumin (Fragment) ALB,Serum albumin ALB
1286.98	2.17433e+07	3	3860	-1.0767	1.5e-06	2	ALB	PLVEEPQNLIKQNCELFEQLGEYKFQNALLVR	Serum albumin (Fragment) ALB,ALB protein,Serum albumin ALB
492.247	2.57266e+08	2	984.561	-1.0752	0.057	0	ALB	QTALVELVK	Serum albumin (Fragment) ALB,Serum albumin ALB,ALB protein
780.891	3.06433e+08	2	1561.85	-1.0734	0.0018	1	ALB	EFAEVSKLVTDLTK	Serum albumin ALB,Serum albumin (Fragment) ALB
643.763	2.6609e+08	2	1287.59	-1.0734	0.00073	0	ALB	VMDDFAAFVEK	ALB protein,Serum albumin ALB,Serum albumin (Fragment) ALB
648.32	38271988	2	1296.7	-1.0724	0.041	1	ALB	LAKTYETTLEK	Serum albumin ALB,Serum albumin (Fragment) ALB
413.196	1.02532e+08	2	826.452	-1.0684	0.0032	1	ALB	KSEVAHR	ALB protein,Serum albumin (Fragment) ALB,Serum albumin ALB
413.196	1.02532e+08	2	826.452	-1.0684	0.0032	1	ALB	KSEVAHR	Serum albumin (Fragment) ALB,Serum albumin ALB,ALB protein
480.251	1.66518e+07	2	960.562	-1.0682	0.0015	0	ALB	FQNALLVR	Serum albumin ALB,Serum albumin (Fragment) ALB,ALB protein
754.376	1.72301e+07	2	1508.81	-1.0676	0.0071	2	ALB	FGERAFKAWAVAR	Serum albumin ALB,Serum albumin (Fragment) ALB
492.215	2909642635	2	984.488	-1.066	0.021	0	ALB	TYETTLEK	Serum albumin ALB,Serum albumin (Fragment) ALB
492.215	2611210588	2	984.488	-1.0652	0.011	0	ALB	TYETTLEK	Serum albumin ALB,Serum albumin (Fragment) ALB
724.337	1.0604e+08	2	1448.73	-1.0644	0.00023	0	ALB	VFDEFKPLVEEP	Serum albumin (Fragment) ALB,ALB protein,Serum albumin ALB
506.576	1.74865e+08	3	1518.77	-1.0635	0.02	2	ALB	LDELRDEGKASSAK	Serum albumin ALB,Serum albumin (Fragment) ALB
845.39	4.0957e+08	2	1690.84	-1.0632	0.00065	0	ALB	MPADLPSLAADFVESK	Serum albumin ALB,Serum albumin (Fragment) ALB
793.359	2962376215	3	2379.12	-1.062	0.0003	2	ALB	PERNECFLQHKDDNPNLPR	Serum albumin (Fragment) ALB,ALB protein,Serum albumin ALB
845.389	1.33212e+08	2	1690.83	-1.0616	0.00049	0	ALB	VFDEFKPLVEEPQN	ALB protein,Serum albumin ALB,Serum albumin (Fragment) ALB
947.143	9364726773	3	2840.48	-1.0608	1.2e-07	2	ALB	IKQNCELFEQLGEYKFQNALLVR	ALB protein,Serum albumin ALB,Serum albumin (Fragment) ALB
657.835	2.62624e+08	2	1315.72	-1.0592	0.00046	0	ALB	QVSTPTLVEVSR	ALB protein,Serum albumin ALB,Serum albumin (Fragment) ALB
657.835	8.68846e+07	2	1315.72	-1.0588	0.00033	0	ALB	QVSTPTLVEVSR	Serum albumin (Fragment) ALB,ALB protein,Serum albumin ALB
657.835	473667781	2	1315.72	-1.0588	0.0015	0	ALB	QVSTPTLVEVSR	Serum albumin (Fragment) ALB,ALB protein,Serum albumin ALB
501.254	3.38248e+07	2	1002.56	-1.0568	0.0048	1	ALB	TPVSDRVTK	Serum albumin ALB,Serum albumin (Fragment) ALB,ALB protein
537.247	6.23913e+06	2	1074.54	-1.0556	0.065	1	ALB	LDELRDEGK	Serum albumin ALB,Serum albumin (Fragment) ALB
631.288	2.32207e+06	2	1262.62	-1.0552	0.0049	0	ALB	LGMFLYEYAR	Serum albumin (Fragment) ALB,Serum albumin ALB
718.869	2.44374e+07	2	1437.78	-1.0536	0.0013	1	ALB	GEYKFQNALLVR	ALB protein,Serum albumin (Fragment) ALB,Serum albumin ALB
1049.55	1.95508e+08	3	3147.69	-1.0494	0.011	3	ALB	ALYLYEIARRHPYFYAPELLFFAKR	Serum albumin ALB
1049.55	1.9316e+08	3	3147.69	-1.0485	0.023	3	ALB	ALYLYEIARRHPYFYAPELLFFAKR	Serum albumin ALB
682.021	1.64144e+08	3	2045.09	-1.0482	3.7e-05	0	ALB	VFDEFKPLVEEPQNLIK	Serum albumin (Fragment) ALB,ALB protein,Serum albumin ALB
666.814	4.17116e+06	2	1333.66	-1.0404	1.4e-05	1	ALB	QHKDDNPNLPR	Serum albumin ALB,ALB protein,Serum albumin (Fragment) ALB
534.255	99414250	2	1068.54	-1.0398	0.0061	1	ALB	KDDNPNLPR	Serum albumin (Fragment) ALB,ALB protein,Serum albumin ALB
655.855	2.42407e+06	2	1311.74	-1.0388	0.074	0	ALB	HPDYSVVLLLR	Serum albumin ALB,Serum albumin (Fragment) ALB
677.361	3.67177e+08	2	1354.75	-1.0374	0.0018	1	ALB	YAPELLFFAKR	Serum albumin (Fragment) ALB,Serum albumin ALB
793.368	5.53762e+07	3	2379.12	-1.0359	0.0068	2	ALB	PERNECFLQHKDDNPNLPR	Serum albumin (Fragment) ALB,ALB protein,Serum albumin ALB
718.092	1.14235e+07	4	2870.38	-1.0332	0.0016	1	ALB	CTESLVNRRPCFSALEVDETYVPK	ALB protein,Serum albumin (Fragment) ALB,Serum albumin ALB
685.36	6680268728	3	2055.1	-1.032	1e-08	2	ALB	RHPYFYAPELLFFAKR	Serum albumin (Fragment) ALB,Serum albumin ALB
1495.16	3.21002e+07	2	2990.34	-1.031	2.7e-08	0	ALB	SHCIAEVENDEMPADLPSLAADFVESK	Serum albumin (Fragment) ALB,Serum albumin ALB
957.122	3.15419e+06	3	2870.38	-1.0302	0.0071	1	ALB	CTESLVNRRPCFSALEVDETYVPK	Serum albumin (Fragment) ALB,Serum albumin ALB,ALB protein
967.441	1.85646e+08	2	1934.9	-1.0298	2.4e-07	0	ALB	DEMPADLPSLAADFVESK	Serum albumin (Fragment) ALB,Serum albumin ALB
517.776	9.52474e+07	2	1035.57	-1.0296	0.078	1	ALB	AFKAWAVAR	Serum albumin (Fragment) ALB,Serum albumin ALB
859.943	3.07821e+08	2	1719.9	-1.0252	0.011	1	ALB	KVPQVSTPTLVEVSR	Serum albumin (Fragment) ALB,ALB protein,Serum albumin ALB
1495.16	4.30875e+07	2	2990.34	-1.025	0.00032	0	ALB	SHCIAEVENDEMPADLPSLAADFVESK	Serum albumin ALB,Serum albumin (Fragment) ALB
685.362	11983218427	3	2055.1	-1.0236	3.2e-08	2	ALB	RHPYFYAPELLFFAKR	Serum albumin ALB,Serum albumin (Fragment) ALB
1002.44	1.93169e+07	3	3006.33	-1.023	1.2e-08	0	ALB	SHCIAEVENDEMPADLPSLAADFVESK	Serum albumin (Fragment) ALB,Serum albumin ALB
607.965	5.17601e+08	3	1822.9	-1.0227	3.3e-07	1	ALB	EQLKAVMDDFAAFVEK	ALB protein,Serum albumin (Fragment) ALB,Serum albumin ALB
685.363	17810832396	3	2055.1	-1.0215	7.6e-08	2	ALB	RHPYFYAPELLFFAKR	Serum albumin (Fragment) ALB,Serum albumin ALB
1023.03	4.81223e+08	2	2046.08	-1.0212	0.00033	0	ALB	VFDEFKPLVEEPQNLIK	Serum albumin (Fragment) ALB,Serum albumin ALB,ALB protein
931.783	8.7133e+07	3	2794.35	-1.0206	0.05	1	ALB	LVRPEVDVMCTAFHDNEETFLKK	ALB protein,Serum albumin ALB,Serum albumin (Fragment) ALB
898.439	2.60478e+07	3	2694.32	-1.0197	3.4e-05	1	ALB	YLQQCPFEDHVKLVNEVTEFAK	ALB protein,Serum albumin (Fragment) ALB,Serum albumin ALB
1495.16	3.82101e+07	2	2990.34	-1.0194	0.00059	0	ALB	SHCIAEVENDEMPADLPSLAADFVESK	Serum albumin (Fragment) ALB,Serum albumin ALB
928.449	8.60997e+06	2	1856.91	-1.0194	3.9e-09	1	ALB	EQLKAVMDDFAAFVEK	Serum albumin (Fragment) ALB,ALB protein,Serum albumin ALB
830.385	1.45507e+08	3	2490.16	-1.0173	0.0083	2	ALB	EPERNECFLQHKDDNPNLPR	Serum albumin (Fragment) ALB,ALB protein,Serum albumin ALB
920.453	9.33452e+07	2	1840.91	-1.0172	0.0001	1	ALB	EQLKAVMDDFAAFVEK	Serum albumin (Fragment) ALB,ALB protein,Serum albumin ALB
879.075	2.49402e+07	3	2636.23	-1.017	0.012	2	ALB	QEPERNECFLQHKDDNPNLPR	ALB protein,Serum albumin ALB,Serum albumin (Fragment) ALB
1002.44	3.19946e+07	3	3006.33	-1.0167	0.00093	0	ALB	SHCIAEVENDEMPADLPSLAADFVESK	Serum albumin (Fragment) ALB,Serum albumin ALB
1495.17	2.35401e+07	2	2990.34	-1.0166	5.7e-06	0	ALB	SHCIAEVENDEMPADLPSLAADFVESK	Serum albumin ALB,Serum albumin (Fragment) ALB
1495.17	1.07453e+07	2	2990.34	-1.0162	2.2e-05	0	ALB	SHCIAEVENDEMPADLPSLAADFVESK	Serum albumin ALB,Serum albumin (Fragment) ALB
718.01	2166041138	3	2153.03	-1.0161	0.0082	2	ALB	RNECFLQHKDDNPNLPR	Serum albumin ALB,ALB protein,Serum albumin (Fragment) ALB
951.451	4.80502e+06	3	2853.35	-1.0152	0.0091	1	ALB	CTESLVNRRPCFSALEVDETYVPK	Serum albumin (Fragment) ALB,ALB protein,Serum albumin ALB
682.032	69762886065	3	2045.09	-1.0152	0.00027	0	ALB	VFDEFKPLVEEPQNLIK	Serum albumin ALB,Serum albumin (Fragment) ALB,ALB protein
868.405	2.78415e+07	2	1736.82	-1.015	9.8e-05	1	ALB	CFLQHKDDNPNLPR	ALB protein,Serum albumin (Fragment) ALB,Serum albumin ALB
671.314	6.7634e+07	2	1342.63	-1.0144	7.2e-05	0	ALB	AVMDDFAAFVEK	Serum albumin ALB,ALB protein,Serum albumin (Fragment) ALB
928.452	8.60351e+07	2	1856.91	-1.014	3.4e-11	1	ALB	EQLKAVMDDFAAFVEK	ALB protein,Serum albumin ALB,Serum albumin (Fragment) ALB
500.299	1.58808e+08	2	1000.6	-1.0132	0.019	0	ALB	QTALVELVK	Serum albumin ALB,Serum albumin (Fragment) ALB,ALB protein
788.392	1.79927e+07	2	1576.79	-1.0122	1.2e-05	0	ALB	VFDEFKPLVEEPQ	ALB protein,Serum albumin (Fragment) ALB,Serum albumin ALB
788.392	1.79927e+07	2	1576.79	-1.0122	1.2e-05	0	ALB	VFDEFKPLVEEPQ	ALB protein,Serum albumin ALB,Serum albumin (Fragment) ALB
581.299	3.75018e+07	3	1742.89	-1.0113	5.9e-05	0	ALB	HPYFYAPELLFFAK	Serum albumin (Fragment) ALB,Serum albumin ALB
581.299	5.57967e+07	3	1742.89	-1.0113	0.00046	0	ALB	HPYFYAPELLFFAK	Serum albumin ALB,Serum albumin (Fragment) ALB
1017.93	9.63993e+07	4	4069.7	-1.01	0.044	3	ALB	ETYGEMADCCAKQEPERNECFLQHKDDNPNLPR	ALB protein,Serum albumin ALB,Serum albumin (Fragment) ALB
682.034	82354087028	3	2045.09	-1.0092	0.00029	0	ALB	VFDEFKPLVEEPQNLIK	Serum albumin ALB,Serum albumin (Fragment) ALB,ALB protein
541.796	4296900866	2	1083.59	-1.0092	0.0022	1	ALB	YLYEIARR	Serum albumin ALB,Serum albumin (Fragment) ALB
492.243	11709653650	2	984.488	-1.009	0.012	0	ALB	TYETTLEK	Serum albumin (Fragment) ALB,Serum albumin ALB
754.391	3.09127e+08	2	1508.78	-1.0076	3.9e-06	0	ALB	YFYAPELLFFAK	Serum albumin (Fragment) ALB,Serum albumin ALB
492.244	7170816306	2	984.488	-1.0074	0.011	0	ALB	TYETTLEK	Serum albumin (Fragment) ALB,Serum albumin ALB
492.244	7170816306	2	984.488	-1.0074	0.011	0	ALB	TYETTLEK	Serum albumin ALB,Serum albumin (Fragment) ALB
706.387	1.66116e+08	2	1412.77	-1.0072	3.2e-05	0	ALB	PQVSTPTLVEVSR	ALB protein,Serum albumin ALB,Serum albumin (Fragment) ALB
489.617	15177866599	3	1467.84	-1.0071	6.6e-05	1	ALB	RHPDYSVVLLLR	Serum albumin (Fragment) ALB,Serum albumin ALB
581.301	4.27754e+07	3	1742.89	-1.0071	0.00019	0	ALB	HPYFYAPELLFFAK	Serum albumin ALB,Serum albumin (Fragment) ALB
613.795	7.19589e+07	2	1227.59	-1.0064	0.00027	1	ALB	FKDLGEENFK	ALB protein,Serum albumin ALB,Serum albumin (Fragment) ALB
928.456	126556863	2	1856.91	-1.0058	5.4e-05	1	ALB	EQLKAVMDDFAAFVEK	ALB protein,Serum albumin ALB,Serum albumin (Fragment) ALB
528.274	3.5937e+07	3	1583.81	-1.0053	0.0031	1	ALB	LKAVMDDFAAFVEK	ALB protein,Serum albumin ALB,Serum albumin (Fragment) ALB
811.895	2.86848e+06	2	1623.79	-1.0048	0.0043	0	ALB	DVFLGMFLYEYAR	Serum albumin (Fragment) ALB,Serum albumin ALB
980.393	4.71598e+07	2	1960.78	-1.0042	0.0091	1	ALB	TYGEMADCCAKQEPER	ALB protein,Serum albumin (Fragment) ALB,Serum albumin ALB
832.444	6.30079e+08	2	1664.88	-1.0036	0.0012	1	ALB	YFYAPELLFFAKR	Serum albumin ALB,Serum albumin (Fragment) ALB
980.394	1.581e+08	2	1960.78	-1.0034	0.0058	1	ALB	TYGEMADCCAKQEPER	ALB protein,Serum albumin (Fragment) ALB,Serum albumin ALB
980.395	20641319	2	1960.78	-1.0006	0.0097	1	ALB	TYGEMADCCAKQEPER	ALB protein,Serum albumin ALB,Serum albumin (Fragment) ALB
1405.18	1.13773e+07	2	2810.35	-0.9996	0.0067	1	ALB	LVRPEVDVMCTAFHDNEETFLKK	Serum albumin (Fragment) ALB,ALB protein,Serum albumin ALB
599.33	9.71015e+07	2	1198.65	-0.9974	0.0036	0	ALB	YAPELLFFAK	Serum albumin (Fragment) ALB,Serum albumin ALB
599.33	9.71015e+07	2	1198.65	-0.9974	0.0036	0	ALB	YAPELLFFAK	Serum albumin ALB,Serum albumin (Fragment) ALB
980.398	7.65809e+07	2	1960.78	-0.9954	0.0097	1	ALB	TYGEMADCCAKQEPER	Serum albumin ALB,ALB protein,Serum albumin (Fragment) ALB
699.096	3.02928e+08	4	2794.35	-0.9928	0.066	1	ALB	LVRPEVDVMCTAFHDNEETFLKK	Serum albumin (Fragment) ALB,ALB protein,Serum albumin ALB
958.508	5.27454e+08	2	1917	-0.9906	0.00073	0	ALB	VFDEFKPLVEEPQNLI	Serum albumin (Fragment) ALB,ALB protein,Serum albumin ALB
1157.34	3.68665e+07	4	4627.34	-0.9904	0.091	2	ALB	VFDEFKPLVEEPQNLIKQNCELFEQLGEYKFQNALLVR	Serum albumin ALB,ALB protein,Serum albumin (Fragment) ALB
1157.34	1.13408e+08	4	4627.34	-0.9904	0.063	2	ALB	VFDEFKPLVEEPQNLIKQNCELFEQLGEYKFQNALLVR	ALB protein,Serum albumin ALB,Serum albumin (Fragment) ALB
845.425	1.44382e+08	2	1690.83	-0.9898	0.0034	0	ALB	VFDEFKPLVEEPQN	Serum albumin (Fragment) ALB,ALB protein,Serum albumin ALB
845.425	1.44382e+08	2	1690.83	-0.9898	0.0034	0	ALB	VFDEFKPLVEEPQN	Serum albumin (Fragment) ALB,Serum albumin ALB,ALB protein
1002.45	5.24092e+07	3	3006.33	-0.9894	7.7e-05	0	ALB	SHCIAEVENDEMPADLPSLAADFVESK	Serum albumin (Fragment) ALB,Serum albumin ALB
724.375	9.02904e+07	2	1448.73	-0.9886	0.00057	0	ALB	VFDEFKPLVEEP	ALB protein,Serum albumin ALB,Serum albumin (Fragment) ALB
682.369	1.70865e+08	3	2046.08	-0.9882	0.0068	0	ALB	VFDEFKPLVEEPQNLIK	ALB protein,Serum albumin (Fragment) ALB,Serum albumin ALB
920.959	881941	2	1841.9	-0.9882	0.022	1	ALB	EQLKAVMDDFAAFVEK	ALB protein,Serum albumin ALB,Serum albumin (Fragment) ALB
958.51	3.37709e+08	2	1917	-0.9878	0.00025	0	ALB	VFDEFKPLVEEPQNLI	ALB protein,Serum albumin ALB,Serum albumin (Fragment) ALB
958.51	3.89368e+08	2	1917	-0.9876	0.00064	0	ALB	VFDEFKPLVEEPQNLI	Serum albumin (Fragment) ALB,Serum albumin ALB,ALB protein
829.378	9.29175e+06	2	1658.74	-0.9876	4.3e-06	0	ALB	QNCELFEQLGEYK	ALB protein,Serum albumin ALB,Serum albumin (Fragment) ALB
666.84	7.60709e+07	2	1333.66	-0.9874	0.002	1	ALB	QHKDDNPNLPR	ALB protein,Serum albumin ALB,Serum albumin (Fragment) ALB
684.731	8.30636e+06	3	2053.16	-0.9873	1.9e-05	2	ALB	KVPQVSTPTLVEVSRNLGK	Serum albumin (Fragment) ALB,ALB protein,Serum albumin ALB
901.968	1.25936e+08	2	1803.92	-0.987	5.4e-06	0	ALB	VFDEFKPLVEEPQNL	Serum albumin (Fragment) ALB,Serum albumin ALB,ALB protein
566.964	1.09842e+08	3	1699.86	-0.987	8e-05	1	ALB	RHPYFYAPELLFF	Serum albumin ALB,Serum albumin (Fragment) ALB
901.968	7.09287e+07	2	1803.92	-0.9868	0.0056	0	ALB	VFDEFKPLVEEPQNL	ALB protein,Serum albumin ALB,Serum albumin (Fragment) ALB
868.969	6.07444e+07	2	1737.92	-0.9864	0.01	2	ALB	LSQRFPKAEFAEVSK	Serum albumin ALB,Serum albumin (Fragment) ALB
500.804	2.7522e+07	2	1001.59	-0.9864	0.016	0	ALB	QTALVELVK	Serum albumin ALB,ALB protein,Serum albumin (Fragment) ALB
671.328	4.68935e+07	2	1342.63	-0.9864	5.8e-05	0	ALB	AVMDDFAAFVEK	Serum albumin (Fragment) ALB,Serum albumin ALB,ALB protein
684.731	6.94224e+06	3	2053.16	-0.9861	1.1e-09	2	ALB	KVPQVSTPTLVEVSRNLGK	Serum albumin ALB,ALB protein,Serum albumin (Fragment) ALB
724.376	7.62396e+07	2	1448.73	-0.986	0.0006	0	ALB	VFDEFKPLVEEP	Serum albumin ALB,ALB protein,Serum albumin (Fragment) ALB
845.427	1.47376e+08	2	1690.83	-0.9858	2.7e-05	0	ALB	VFDEFKPLVEEPQN	Serum albumin ALB,Serum albumin (Fragment) ALB,ALB protein
655.555	1.49241e+07	4	2620.18	-0.9856	4.4e-05	2	ALB	QEPERNECFLQHKDDNPNLPR	Serum albumin ALB,ALB protein,Serum albumin (Fragment) ALB
500.805	9.18417e+06	2	1001.59	-0.9856	0.012	0	ALB	QTALVELVK	Serum albumin ALB,ALB protein,Serum albumin (Fragment) ALB
566.964	1.20906e+08	3	1699.86	-0.9855	0.0012	1	ALB	RHPYFYAPELLFF	Serum albumin ALB,Serum albumin (Fragment) ALB
499.983	3.07361e+06	3	1498.92	-0.9855	0.048	2	ALB	QIKKQTALVELVK	ALB protein,Serum albumin ALB,Serum albumin (Fragment) ALB
706.398	8.97732e+06	2	1412.77	-0.9854	0.0013	0	ALB	PQVSTPTLVEVSR	Serum albumin (Fragment) ALB,ALB protein,Serum albumin ALB
874.066	7.59918e+06	3	2621.17	-0.9852	0.011	2	ALB	QEPERNECFLQHKDDNPNLPR	Serum albumin (Fragment) ALB,ALB protein,Serum albumin ALB
500.805	9.12583e+06	2	1001.59	-0.9852	0.031	0	ALB	QTALVELVK	ALB protein,Serum albumin (Fragment) ALB,Serum albumin ALB
699.098	1.80916e+07	4	2794.35	-0.9852	2.2e-05	1	ALB	LVRPEVDVMCTAFHDNEETFLKK	ALB protein,Serum albumin ALB,Serum albumin (Fragment) ALB
564.852	2.26445e+07	2	1129.68	-0.9852	0.047	1	ALB	KQTALVELVK	ALB protein,Serum albumin (Fragment) ALB,Serum albumin ALB
497.64	1.0036e+07	3	1491.89	-0.9849	0.0017	1	ALB	QTALVELVKHKPK	Serum albumin (Fragment) ALB,ALB protein,Serum albumin ALB
743.374	7.74123e+06	2	1486.72	-0.9846	0.0012	1	ALB	KAVMDDFAAFVEK	ALB protein,Serum albumin ALB,Serum albumin (Fragment) ALB
699.098	2.45774e+07	4	2794.35	-0.9844	0.00014	1	ALB	LVRPEVDVMCTAFHDNEETFLKK	ALB protein,Serum albumin ALB,Serum albumin (Fragment) ALB
500.806	9.57981e+06	2	1001.59	-0.9836	0.034	0	ALB	QTALVELVK	ALB protein,Serum albumin ALB,Serum albumin (Fragment) ALB
470.236	3.16003e+07	2	940.448	-0.9834	0.031	0	ALB	DDNPNLPR	ALB protein,Serum albumin ALB,Serum albumin (Fragment) ALB
861.757	128377899	3	2584.24	-0.9822	0.00023	1	ALB	QNCELFEQLGEYKFQNALLVR	Serum albumin (Fragment) ALB,ALB protein,Serum albumin ALB
638.352	1.50669e+08	2	1276.68	-0.981	1.9e-05	0	ALB	LPSLAADFVESK	Serum albumin ALB,Serum albumin (Fragment) ALB
998.461	2.03133e+07	2	1996.89	-0.9786	4.1e-05	1	ALB	AAFTECCQAADKAACLLP	Serum albumin (Fragment) ALB,Serum albumin ALB
998.461	3.39121e+07	2	1996.89	-0.9768	9.8e-05	1	ALB	AAFTECCQAADKAACLLP	Serum albumin ALB,Serum albumin (Fragment) ALB
679.337	2365486287	2	1358.63	-0.963	1e-05	0	ALB	AVMDDFAAFVEK	Serum albumin (Fragment) ALB,Serum albumin ALB,ALB protein
703.102	1.143e+07	4	2810.35	-0.9624	0.0048	1	ALB	LVRPEVDVMCTAFHDNEETFLKK	ALB protein,Serum albumin ALB,Serum albumin (Fragment) ALB
772.385	3.77559e+06	3	2316.1	-0.9612	0.00065	1	ALB	NYAEAKDVFLGMFLYEYAR	Serum albumin (Fragment) ALB,Serum albumin ALB
679.338	1.15335e+08	2	1358.63	-0.9602	1.6e-05	0	ALB	AVMDDFAAFVEK	Serum albumin (Fragment) ALB,Serum albumin ALB,ALB protein
679.339	5.6125e+07	2	1358.63	-0.9586	1.3e-05	0	ALB	AVMDDFAAFVEK	Serum albumin ALB,Serum albumin (Fragment) ALB,ALB protein
791.933	2.08448e+08	2	1583.81	-0.9556	2.6e-07	1	ALB	LKAVMDDFAAFVEK	Serum albumin (Fragment) ALB,ALB protein,Serum albumin ALB
621.297	1.24457e+08	2	1242.54	-0.9554	0.00021	0	ALB	EFNAETFTFH	Serum albumin (Fragment) ALB,ALB protein,Serum albumin ALB
943.449	1.19946e+07	2	1886.84	-0.9504	0.0027	1	ALB	MCTAFHDNEETFLKK	Serum albumin ALB,ALB protein,Serum albumin (Fragment) ALB
537.3	1.10437e+07	2	1074.54	-0.9494	0.02	1	ALB	LDELRDEGK	Serum albumin (Fragment) ALB,Serum albumin ALB
902.448	5.14848e+07	2	1804.84	-0.9472	0.0097	0	ALB	LVRPEVDVMCTAFHD	ALB protein,Serum albumin (Fragment) ALB,Serum albumin ALB
789.961	396851327	2	1579.86	-0.9434	0.00038	1	ALB	EFAEVSKLVTDLTK	Serum albumin ALB,Serum albumin (Fragment) ALB
779.93	1.15116e+08	2	1559.79	-0.9432	3.1e-06	0	ALB	PADLPSLAADFVESK	Serum albumin ALB,Serum albumin (Fragment) ALB
657.893	6.25737e+07	2	1315.72	-0.9432	0.0027	0	ALB	QVSTPTLVEVSR	Serum albumin ALB,ALB protein,Serum albumin (Fragment) ALB
699.346	3.49372e+07	2	1398.62	-0.94	0.00014	0	ALB	CELFEQLGEYK	Serum albumin ALB,ALB protein,Serum albumin (Fragment) ALB
967.49	1.67903e+08	2	1934.9	-0.933	1.3e-05	0	ALB	DEMPADLPSLAADFVESK	Serum albumin (Fragment) ALB,Serum albumin ALB
793.368	3.19707e+07	3	2379.02	-0.933	0.0075	1	ALB	CVADESAENCDKSLHTLFGDK	ALB protein,Serum albumin (Fragment) ALB,Serum albumin ALB
836.42	1.35632e+08	3	2508.17	-0.9228	0.0073	2	ALB	EPERNECFLQHKDDNPNLPR	ALB protein,Serum albumin ALB,Serum albumin (Fragment) ALB
666.875	1.49167e+08	2	1333.66	-0.9182	0.0018	1	ALB	QHKDDNPNLPR	Serum albumin ALB,ALB protein,Serum albumin (Fragment) ALB
655.574	5.91826e+06	4	2620.18	-0.9112	0.0019	2	ALB	QEPERNECFLQHKDDNPNLPR	Serum albumin (Fragment) ALB,ALB protein,Serum albumin ALB
574.86	102119118	2	1149.61	-0.9024	0.0032	0	ALB	LVNEVTEFAK	Serum albumin (Fragment) ALB,ALB protein,Serum albumin ALB
602.855	253559699	2	1205.6	-0.8988	0.002	1	ALB	HKDDNPNLPR	Serum albumin (Fragment) ALB,Serum albumin ALB,ALB protein
652.655	2848173506	3	1956.85	-0.8961	0.0011	0	ALB	DVMCTAFHDNEETFLK	Serum albumin (Fragment) ALB,ALB protein,Serum albumin ALB
725.464	7.0424e+06	2	1450.81	-0.8954	1.5e-09	1	ALB	FAEVSKLVTDLTK	Serum albumin (Fragment) ALB,Serum albumin ALB
574.642	1.89498e+08	3	1722.78	-0.8688	0.00091	1	ALB	CTAFHDNEETFLKK	ALB protein,Serum albumin ALB,Serum albumin (Fragment) ALB
718.971	1.63961e+07	2	1437.78	-0.8498	0.0061	1	ALB	GEYKFQNALLVR	ALB protein,Serum albumin (Fragment) ALB,Serum albumin ALB
904.066	4.53592e+08	2	1807.97	-0.8454	5e-08	1	ALB	EQLGEYKFQNALLVR	Serum albumin (Fragment) ALB,Serum albumin ALB,ALB protein
793.401	6.52546e+07	3	2379.02	-0.8358	0.0045	1	ALB	CVADESAENCDKSLHTLFGDK	Serum albumin (Fragment) ALB,ALB protein,Serum albumin ALB
1097.17	3.95664e+07	2	2194.16	-0.8256	0.0017	1	ALB	SVVLNQLCVLHEKTPVSDR	Serum albumin (Fragment) ALB,Serum albumin ALB,ALB protein
723.464	3.18664e+08	2	1446.74	-0.8242	0.00079	1	ALB	LQHKDDNPNLPR	ALB protein,Serum albumin (Fragment) ALB,Serum albumin ALB
861.81	2.70463e+06	3	2584.24	-0.8223	0.00049	1	ALB	QNCELFEQLGEYKFQNALLVR	ALB protein,Serum albumin (Fragment) ALB,Serum albumin ALB
723.466	2.27258e+08	2	1446.74	-0.8204	9.1e-06	1	ALB	LQHKDDNPNLPR	Serum albumin (Fragment) ALB,ALB protein,Serum albumin ALB
772.44	492200344	3	2316.1	-0.7965	0.00089	1	ALB	NYAEAKDVFLGMFLYEYAR	Serum albumin ALB,Serum albumin (Fragment) ALB
587.447	2.09324e+08	2	1174.68	-0.7962	0.0054	0	ALB	PDYSVVLLLR	Serum albumin ALB,Serum albumin (Fragment) ALB
831.056	4.99558e+08	2	1661.9	-0.7958	0.00087	1	ALB	QLGEYKFQNALLVR	ALB protein,Serum albumin (Fragment) ALB,Serum albumin ALB
797.013	1.32389e+07	2	1593.81	-0.7942	0.0046	1	ALB	FLQHKDDNPNLPR	ALB protein,Serum albumin ALB,Serum albumin (Fragment) ALB
904.098	5.76983e+07	2	1807.97	-0.7818	5.1e-05	1	ALB	EQLGEYKFQNALLVR	Serum albumin (Fragment) ALB,ALB protein,Serum albumin ALB
737.055	3.24804e+08	2	1473.88	-0.7754	0.088	1	ALB	QTALVELVKHKPK	Serum albumin (Fragment) ALB,Serum albumin ALB,ALB protein
1150.17	5.41653e+08	2	2300.1	-0.7664	1.3e-13	1	ALB	NYAEAKDVFLGMFLYEYAR	Serum albumin (Fragment) ALB,Serum albumin ALB
755.042	1.78409e+08	2	1509.84	-0.7608	0.0026	2	ALB	LHEKTPVSDRVTK	Serum albumin (Fragment) ALB,Serum albumin ALB,ALB protein
751.033	848825372	2	1501.82	-0.7606	0.00095	1	ALB	FYAPELLFFAKR	Serum albumin (Fragment) ALB,Serum albumin ALB
655.997	2.3455e+08	2	1311.74	-0.7562	0.00015	0	ALB	HPDYSVVLLLR	Serum albumin ALB,Serum albumin (Fragment) ALB
721.106	1.65742e+07	3	2162.06	-0.7548	0.0018	1	ALB	CPFEDHVKLVNEVTEFAK	ALB protein,Serum albumin ALB,Serum albumin (Fragment) ALB
480.408	7298508198	2	960.562	-0.7542	0.0068	0	ALB	FQNALLVR	ALB protein,Serum albumin ALB,Serum albumin (Fragment) ALB
574.936	1.83024e+08	2	1149.61	-0.7494	0.00054	0	ALB	LVNEVTEFAK	ALB protein,Serum albumin ALB,Serum albumin (Fragment) ALB
491.919	5.26112e+06	2	983.577	-0.7466	0.00016	0	ALB	QTALVELVK	ALB protein,Serum albumin (Fragment) ALB,Serum albumin ALB
480.414	9667934639	2	960.562	-0.7416	0.0049	0	ALB	FQNALLVR	Serum albumin ALB,ALB protein,Serum albumin (Fragment) ALB
820.594	5.22729e+08	2	1640.92	-0.7406	0.028	1	ALB	KVPQVSTPTLVEVSR	Serum albumin ALB,ALB protein,Serum albumin (Fragment) ALB
820.025	1.44646e+07	2	1639.78	-0.7398	5.3e-06	0	ALB	DVFLGMFLYEYAR	Serum albumin (Fragment) ALB,Serum albumin ALB
1035.16	1.50519e+08	2	2070.06	-0.7378	4.1e-06	2	ALB	TKEQLKAVMDDFAAFVEK	Serum albumin (Fragment) ALB,Serum albumin ALB,ALB protein
820.029	1.67726e+07	2	1639.78	-0.7324	5.5e-06	0	ALB	DVFLGMFLYEYAR	Serum albumin (Fragment) ALB,Serum albumin ALB
831.088	4.4131e+08	2	1661.9	-0.732	6.6e-05	1	ALB	QLGEYKFQNALLVR	ALB protein,Serum albumin ALB,Serum albumin (Fragment) ALB
940.058	1.32146e+08	2	1879.84	-0.7274	0.043	1	ALB	KVPQVSTPTLVEVSR	ALB protein,Serum albumin ALB,Serum albumin (Fragment) ALB
666.971	7.65478e+07	2	1333.66	-0.7256	0.00082	1	ALB	QHKDDNPNLPR	Serum albumin ALB,Serum albumin (Fragment) ALB,ALB protein
962.909	147161372	3	2887.44	-0.7236	0.058	2	ALB	YLYEIARRHPYFYAPELLFFAK	Serum albumin (Fragment) ALB,Serum albumin ALB
921.092	3.95024e+06	2	1841.9	-0.723	0.0005	1	ALB	EQLKAVMDDFAAFVEK	Serum albumin (Fragment) ALB,ALB protein,Serum albumin ALB
751.053	308658039	2	1501.82	-0.7212	4.1e-07	1	ALB	FYAPELLFFAKR	Serum albumin ALB,Serum albumin (Fragment) ALB
877.068	1.47113e+07	2	1753.84	-0.7154	4.5e-06	1	ALB	CFLQHKDDNPNLPR	Serum albumin (Fragment) ALB,ALB protein,Serum albumin ALB
489.715	1.85813e+07	3	1467.84	-0.7125	7.5e-05	1	ALB	RHPDYSVVLLLR	Serum albumin (Fragment) ALB,Serum albumin ALB
790.076	3.90966e+08	2	1579.86	-0.712	0.0048	1	ALB	EFAEVSKLVTDLTK	Serum albumin (Fragment) ALB,Serum albumin ALB
712.991	1.13356e+08	2	1425.69	-0.7118	0.0028	0	ALB	FLGMFLYEYAR	Serum albumin ALB,Serum albumin (Fragment) ALB
561.934	8.67337e+07	2	1123.56	-0.7022	0.0035	1	ALB	DNEETFLKK	Serum albumin (Fragment) ALB,ALB protein,Serum albumin ALB
561.936	8.60504e+07	2	1123.56	-0.699	0.0051	1	ALB	DNEETFLKK	ALB protein,Serum albumin ALB,Serum albumin (Fragment) ALB
719.047	9.06974e+07	2	1437.78	-0.6972	6.5e-06	1	ALB	GEYKFQNALLVR	Serum albumin (Fragment) ALB,ALB protein,Serum albumin ALB
499.916	2.38431e+07	2	999.517	-0.6942	0.0062	0	ALB	CEKPLLEK	Serum albumin ALB,Serum albumin (Fragment) ALB
499.917	2.36279e+07	2	999.517	-0.6908	0.0025	0	ALB	CEKPLLEK	Serum albumin (Fragment) ALB,Serum albumin ALB
755.08	1.20152e+08	2	1509.84	-0.6856	0.0068	2	ALB	LHEKTPVSDRVTK	Serum albumin (Fragment) ALB,ALB protein,Serum albumin ALB
643.96	1.17173e+08	2	1287.59	-0.6802	0.0012	0	ALB	VMDDFAAFVEK	Serum albumin ALB,Serum albumin (Fragment) ALB,ALB protein
777.614	1.93319e+08	2	1554.89	-0.6676	0.00048	0	ALB	FKPLVEEPQNLIK	ALB protein,Serum albumin ALB,Serum albumin (Fragment) ALB
574.977	1.81331e+08	2	1149.61	-0.6672	0.0043	0	ALB	LVNEVTEFAK	Serum albumin (Fragment) ALB,ALB protein,Serum albumin ALB
684.839	7.6111e+07	3	2053.16	-0.6615	0.026	2	ALB	KVPQVSTPTLVEVSRNLGK	Serum albumin ALB,ALB protein,Serum albumin (Fragment) ALB
780.071	1.25463e+07	2	1559.79	-0.66	2.7e-08	0	ALB	PADLPSLAADFVESK	Serum albumin ALB,Serum albumin (Fragment) ALB
803.097	1.34453e+08	2	1605.83	-0.6476	0.00015	0	ALB	PYFYAPELLFFAK	Serum albumin (Fragment) ALB,Serum albumin ALB
1001.9	1.0557e+07	3	3004.33	-0.6441	0.042	2	ALB	LCTVATLRETYGEMADCCAKQEPER	ALB protein,Serum albumin ALB,Serum albumin (Fragment) ALB
1001.9	3.42029e+06	3	3004.33	-0.642	0.028	2	ALB	LCTVATLRETYGEMADCCAKQEPER	ALB protein,Serum albumin ALB,Serum albumin (Fragment) ALB
534.455	168758014	2	1068.54	-0.64	0.0026	1	ALB	KDDNPNLPR	ALB protein,Serum albumin ALB,Serum albumin (Fragment) ALB
723.557	1.32377e+08	2	1446.74	-0.6384	0.00011	1	ALB	LQHKDDNPNLPR	Serum albumin (Fragment) ALB,ALB protein,Serum albumin ALB
780.084	5.07729e+07	2	1559.79	-0.6346	9.9e-08	0	ALB	PADLPSLAADFVESK	Serum albumin (Fragment) ALB,Serum albumin ALB
947.286	1768568030	3	2840.48	-0.6333	0.0035	2	ALB	IKQNCELFEQLGEYKFQNALLVR	Serum albumin (Fragment) ALB,ALB protein,Serum albumin ALB
820.081	2.86999e+07	2	1639.78	-0.627	0.00032	0	ALB	DVFLGMFLYEYAR	Serum albumin ALB,Serum albumin (Fragment) ALB
470.908	1.51172e+07	2	941.432	-0.623	0.0045	0	ALB	DDNPNLPR	ALB protein,Serum albumin (Fragment) ALB,Serum albumin ALB
775.629	7.65657e+07	2	1550.87	-0.6192	2.8e-06	1	ALB	LGEYKFQNALLVR	ALB protein,Serum albumin ALB,Serum albumin (Fragment) ALB
812.093	1.07829e+06	2	1623.79	-0.6086	0.072	0	ALB	DVFLGMFLYEYAR	Serum albumin ALB,Serum albumin (Fragment) ALB
574.97	8.35024e+06	2	1149.54	-0.6074	0.0016	0	ALB	GMFLYEYAR	Serum albumin (Fragment) ALB,Serum albumin ALB
812.094	2.00266e+07	2	1623.79	-0.6068	0.032	0	ALB	DVFLGMFLYEYAR	Serum albumin ALB,Serum albumin (Fragment) ALB
666.441	2.88642e+07	3	1997.91	-0.6057	0.023	1	ALB	NECFLQHKDDNPNLPR	Serum albumin (Fragment) ALB,Serum albumin ALB,ALB protein
586.466	3.94264e+07	2	1172.53	-0.6052	0.0054	0	ALB	MDDFAAFVEK	ALB protein,Serum albumin (Fragment) ALB,Serum albumin ALB
973.217	2.00293e+08	2	1946.03	-0.5998	0.00092	0	ALB	FDEFKPLVEEPQNLIK	Serum albumin ALB,Serum albumin (Fragment) ALB,ALB protein
564.553	2.7578e+08	2	1128.7	-0.599	0.0019	1	ALB	KQTALVELVK	ALB protein,Serum albumin ALB,Serum albumin (Fragment) ALB
500.508	2.94034e+08	2	1000.6	-0.5944	0.011	0	ALB	QTALVELVK	Serum albumin ALB,Serum albumin (Fragment) ALB,ALB protein
706.594	5.9068e+07	2	1412.77	-0.5938	3.2e-05	0	ALB	PQVSTPTLVEVSR	ALB protein,Serum albumin ALB,Serum albumin (Fragment) ALB
967.662	7.26064e+07	2	1934.9	-0.5874	0.00019	0	ALB	DEMPADLPSLAADFVESK	Serum albumin (Fragment) ALB,Serum albumin ALB
928.667	2.58502e+07	2	1856.91	-0.5842	3.9e-06	1	ALB	EQLKAVMDDFAAFVEK	Serum albumin ALB,ALB protein,Serum albumin (Fragment) ALB
658.532	1.75537e+08	2	1316.63	-0.5782	0.00012	1	ALB	QHKDDNPNLPR	Serum albumin (Fragment) ALB,ALB protein,Serum albumin ALB
772.52	1.47674e+07	3	2316.1	-0.5547	0.0011	1	ALB	NYAEAKDVFLGMFLYEYAR	Serum albumin (Fragment) ALB,Serum albumin ALB
830.539	2.47991e+07	3	2490.16	-0.5538	0.00038	2	ALB	EPERNECFLQHKDDNPNLPR	ALB protein,Serum albumin ALB,Serum albumin (Fragment) ALB
618.787	1.10636e+07	3	1854.89	-0.5487	0.0072	1	ALB	EQLKAVMDDFAAFVEK	Serum albumin ALB,ALB protein,Serum albumin (Fragment) ALB
977.756	2.04761e+08	2	1955.04	-0.5334	1.6e-05	1	ALB	FEQLGEYKFQNALLVR	Serum albumin ALB,ALB protein,Serum albumin (Fragment) ALB
866.928	1.05611e+08	3	2599.3	-0.5283	0.0082	1	ALB	QNCELFEQLGEYKFQNALLVR	ALB protein,Serum albumin (Fragment) ALB,Serum albumin ALB
780.138	66105598	2	1559.79	-0.527	0.00014	0	ALB	PADLPSLAADFVESK	Serum albumin (Fragment) ALB,Serum albumin ALB
724.609	2.10694e+08	2	1448.73	-0.52	2.9e-06	0	ALB	VFDEFKPLVEEP	Serum albumin ALB,ALB protein,Serum albumin (Fragment) ALB
704.091	1.71045e+07	2	1407.69	-0.5158	2.8e-07	1	ALB	FHDNEETFLKK	Serum albumin ALB,Serum albumin (Fragment) ALB,ALB protein
724.612	2.39302e+08	2	1448.73	-0.5146	1.1e-05	0	ALB	VFDEFKPLVEEP	ALB protein,Serum albumin (Fragment) ALB,Serum albumin ALB
594.512	3.01541e+08	2	1188.52	-0.5072	0.0023	0	ALB	MDDFAAFVEK	ALB protein,Serum albumin ALB,Serum albumin (Fragment) ALB
679.565	5.35116e+08	2	1358.63	-0.5072	0.064	0	ALB	AVMDDFAAFVEK	ALB protein,Serum albumin ALB,Serum albumin (Fragment) ALB
658.568	1.66619e+08	2	1316.63	-0.506	0.00014	1	ALB	QHKDDNPNLPR	ALB protein,Serum albumin ALB,Serum albumin (Fragment) ALB
825.707	2035436834	2	1650.89	-0.4888	5.6e-14	1	ALB	AEFAEVSKLVTDLTK	Serum albumin (Fragment) ALB,Serum albumin ALB
542.059	3.72082e+08	2	1083.59	-0.483	0.00071	1	ALB	YLYEIARR	Serum albumin (Fragment) ALB,Serum albumin ALB
534.535	1.1759e+08	2	1068.54	-0.48	0.0013	1	ALB	KDDNPNLPR	Serum albumin (Fragment) ALB,Serum albumin ALB,ALB protein
534.536	1.94006e+07	2	1068.54	-0.4786	0.00088	1	ALB	KDDNPNLPR	Serum albumin (Fragment) ALB,Serum albumin ALB,ALB protein
991.96	1.26012e+08	3	2974.34	-0.4782	0.0017	0	ALB	SHCIAEVENDEMPADLPSLAADFVESK	Serum albumin ALB,Serum albumin (Fragment) ALB
534.537	3.44658e+07	2	1068.54	-0.4774	0.0013	1	ALB	KDDNPNLPR	ALB protein,Serum albumin (Fragment) ALB,Serum albumin ALB
638.604	4.40355e+07	2	1276.68	-0.477	3e-06	0	ALB	LPSLAADFVESK	Serum albumin ALB,Serum albumin (Fragment) ALB
1001.28	8.4917e+07	2	2002.03	-0.4724	6.9e-08	1	ALB	PFEDHVKLVNEVTEFAK	ALB protein,Serum albumin ALB,Serum albumin (Fragment) ALB
654.602	1.0373e+08	2	1308.67	-0.471	0.0079	1	ALB	AEFAEVSKLVTD	Serum albumin (Fragment) ALB,Serum albumin ALB
951.633	6.64692e+07	3	2853.35	-0.4698	0.0038	1	ALB	CTESLVNRRPCFSALEVDETYVPK	Serum albumin ALB,Serum albumin (Fragment) ALB,ALB protein
898.625	6.26983e+07	3	2694.32	-0.4626	0.0014	1	ALB	YLQQCPFEDHVKLVNEVTEFAK	Serum albumin ALB,ALB protein,Serum albumin (Fragment) ALB
958.773	4.697e+08	2	1917	-0.4614	0.0018	0	ALB	VFDEFKPLVEEPQNLI	Serum albumin ALB,Serum albumin (Fragment) ALB,ALB protein
977.796	1.82779e+08	2	1955.04	-0.4538	5.2e-05	1	ALB	FEQLGEYKFQNALLVR	ALB protein,Serum albumin (Fragment) ALB,Serum albumin ALB
500.58	5.75867e+07	2	1000.6	-0.4508	0.091	0	ALB	QTALVELVK	ALB protein,Serum albumin ALB,Serum albumin (Fragment) ALB
500.581	5.59975e+07	2	1000.6	-0.4496	0.078	0	ALB	QTALVELVK	Serum albumin (Fragment) ALB,ALB protein,Serum albumin ALB
706.667	1.13061e+07	2	1412.77	-0.4466	0.0006	0	ALB	PQVSTPTLVEVSR	Serum albumin (Fragment) ALB,ALB protein,Serum albumin ALB
759.668	1.39703e+08	2	1518.78	-0.446	8.9e-11	2	ALB	LDELRDEGKASSAK	Serum albumin ALB,Serum albumin (Fragment) ALB
599.607	2.35708e+08	2	1198.65	-0.444	0.00075	0	ALB	YAPELLFFAK	Serum albumin ALB,Serum albumin (Fragment) ALB
690.665	9.22732e+07	2	1380.76	-0.44	0.0024	1	ALB	EYKFQNALLVR	Serum albumin ALB,Serum albumin (Fragment) ALB,ALB protein
723.658	4.33032e+07	2	1446.74	-0.4366	0.00022	1	ALB	LQHKDDNPNLPR	ALB protein,Serum albumin ALB,Serum albumin (Fragment) ALB
542.085	473737370	2	1083.59	-0.432	0.0079	1	ALB	RYLYEIAR	Serum albumin (Fragment) ALB
792.196	4.16607e+08	2	1583.81	-0.429	1.2e-08	1	ALB	LKAVMDDFAAFVEK	Serum albumin (Fragment) ALB,ALB protein,Serum albumin ALB
920.747	7.55578e+06	2	1840.91	-0.4284	1.2e-11	1	ALB	EQLKAVMDDFAAFVEK	Serum albumin ALB,ALB protein,Serum albumin (Fragment) ALB
1203.94	2.4608e+07	2	2407.29	-0.426	0.0052	1	ALB	YAKVFDEFKPLVEEPQNLIK	ALB protein,Serum albumin (Fragment) ALB,Serum albumin ALB
1234.15	3.45664e+08	3	3700.85	-0.4152	0.0016	1	ALB	ALVLIAFAQYLQQCPFEDHVKLVNEVTEFAK	ALB protein,Serum albumin (Fragment) ALB,Serum albumin ALB
920.756	6.68157e+06	2	1840.91	-0.41	0.0035	1	ALB	EQLKAVMDDFAAFVEK	ALB protein,Serum albumin ALB,Serum albumin (Fragment) ALB
839.764	2.52485e+07	2	1678.93	-0.4062	1.1e-07	1	ALB	QLGEYKFQNALLVR	Serum albumin (Fragment) ALB,ALB protein,Serum albumin ALB
935.744	7.66356e+06	2	1870.88	-0.4048	0.0022	1	ALB	DLAKYICENQDSISSK	Serum albumin ALB,Serum albumin (Fragment) ALB
724.67	1.16348e+08	2	1448.73	-0.3988	2.5e-05	0	ALB	VFDEFKPLVEEP	Serum albumin ALB,ALB protein,Serum albumin (Fragment) ALB
724.67	1.24286e+08	2	1448.73	-0.3988	0.0012	0	ALB	VFDEFKPLVEEP	Serum albumin ALB,ALB protein,Serum albumin (Fragment) ALB
958.81	2.48237e+08	2	1917	-0.3882	0.0012	0	ALB	VFDEFKPLVEEPQNLI	ALB protein,Serum albumin ALB,Serum albumin (Fragment) ALB
607.824	8.37324e+07	3	1821.84	-0.3864	0.0023	1	ALB	SAENCDKSLHTLFGDK	Serum albumin (Fragment) ALB,Serum albumin ALB,ALB protein
508.586	8.92696e+06	2	1016.54	-0.3798	0.0083	0	ALB	CEKPLLEK	Serum albumin (Fragment) ALB,Serum albumin ALB
967.771	2.4848e+08	2	1934.9	-0.3708	0.00043	0	ALB	DEMPADLPSLAADFVESK	Serum albumin ALB,Serum albumin (Fragment) ALB
690.701	2.1253e+07	2	1380.76	-0.3682	8e-06	1	ALB	EYKFQNALLVR	ALB protein,Serum albumin ALB,Serum albumin (Fragment) ALB
464.067	3.19222e+07	2	927.493	-0.3676	0.092	0	ALB	YLYEIAR	Serum albumin ALB,Serum albumin (Fragment) ALB
574.809	3.03895e+07	3	1722.78	-0.3657	3e-05	1	ALB	CTAFHDNEETFLKK	ALB protein,Serum albumin (Fragment) ALB,Serum albumin ALB
803.24	3.67683e+08	2	1605.83	-0.3616	0.0022	0	ALB	PYFYAPELLFFAK	Serum albumin (Fragment) ALB,Serum albumin ALB
679.639	2.57113e+08	2	1358.63	-0.3598	0.064	0	ALB	AVMDDFAAFVEK	ALB protein,Serum albumin ALB,Serum albumin (Fragment) ALB
674.923	3.66306e+08	3	2023.11	-0.3576	5.9e-09	2	ALB	FPKAEFAEVSKLVTDLTK	Serum albumin (Fragment) ALB,Serum albumin ALB
1223.94	8.34291e+08	2	2447.23	-0.3544	0.0033	1	ALB	VFDEFKPLVEEPQNLIKQNC	Serum albumin (Fragment) ALB,ALB protein,Serum albumin ALB
1223.94	4.99586e+07	2	2447.23	-0.3532	0.00096	1	ALB	VFDEFKPLVEEPQNLIKQNC	Serum albumin ALB,ALB protein,Serum albumin (Fragment) ALB
1223.94	2.06129e+08	2	2447.23	-0.352	0.00017	1	ALB	VFDEFKPLVEEPQNLIKQNC	ALB protein,Serum albumin ALB,Serum albumin (Fragment) ALB
1223.94	3.92783e+07	2	2447.23	-0.3506	0.00017	1	ALB	VFDEFKPLVEEPQNLIKQNC	Serum albumin (Fragment) ALB,Serum albumin ALB,ALB protein
1223.94	9.08342e+07	2	2447.23	-0.3498	0.0003	1	ALB	VFDEFKPLVEEPQNLIKQNC	Serum albumin ALB,Serum albumin (Fragment) ALB,ALB protein
1223.94	1.45324e+08	2	2447.23	-0.3494	6.3e-05	1	ALB	VFDEFKPLVEEPQNLIKQNC	Serum albumin (Fragment) ALB,ALB protein,Serum albumin ALB
1223.94	1123518736	2	2447.23	-0.3488	0.0028	1	ALB	VFDEFKPLVEEPQNLIKQNC	ALB protein,Serum albumin ALB,Serum albumin (Fragment) ALB
879.703	5.81017e+06	2	1758.75	-0.3464	1.8e-06	0	ALB	MCTAFHDNEETFLK	Serum albumin (Fragment) ALB,ALB protein,Serum albumin ALB
879.706	3.16534e+07	2	1758.75	-0.3422	9.8e-05	0	ALB	MCTAFHDNEETFLK	Serum albumin (Fragment) ALB,ALB protein,Serum albumin ALB
440.553	28255479654	2	880.441	-0.342	0.0042	0	ALB	AEFAEVSK	Serum albumin ALB,Serum albumin (Fragment) ALB
998.78	4.90794e+07	2	1996.89	-0.3394	0.00015	1	ALB	AAFTECCQAADKAACLLP	Serum albumin (Fragment) ALB,Serum albumin ALB
992.008	2.38622e+07	3	2974.34	-0.3363	0.00053	0	ALB	SHCIAEVENDEMPADLPSLAADFVESK	Serum albumin (Fragment) ALB,Serum albumin ALB
723.709	2.38667e+08	2	1446.74	-0.3346	0.00082	1	ALB	LQHKDDNPNLPR	ALB protein,Serum albumin ALB,Serum albumin (Fragment) ALB
440.559	5.0918e+07	2	880.441	-0.3306	0.041	0	ALB	AEFAEVSK	Serum albumin ALB,Serum albumin (Fragment) ALB
507.139	1.95238e+07	2	1013.6	-0.3272	0.087	0	ALB	LVAASQAALGL	Serum albumin (Fragment) ALB,ALB protein,Serum albumin ALB
440.561	1668414230	2	880.441	-0.327	0.058	0	ALB	AEFAEVSK	Serum albumin ALB,Serum albumin (Fragment) ALB
440.561	9.24053e+08	2	880.441	-0.3268	0.0012	0	ALB	AEFAEVSK	Serum albumin (Fragment) ALB,Serum albumin ALB
440.561	8.73591e+07	2	880.441	-0.3262	0.015	0	ALB	AEFAEVSK	Serum albumin ALB,Serum albumin (Fragment) ALB
440.561	8.73591e+07	2	880.441	-0.3262	0.015	0	ALB	AEFAEVSK	Serum albumin (Fragment) ALB,Serum albumin ALB
845.759	115367934	2	1690.84	-0.3244	0.00019	0	ALB	MPADLPSLAADFVESK	Serum albumin ALB,Serum albumin (Fragment) ALB
757.262	3.50053e+07	2	1513.84	-0.3202	0.0002	1	ALB	HVKLVNEVTEFAK	ALB protein,Serum albumin ALB,Serum albumin (Fragment) ALB
671.662	6.42955e+06	2	1342.63	-0.3188	0.00014	0	ALB	AVMDDFAAFVEK	Serum albumin (Fragment) ALB,ALB protein,Serum albumin ALB
877.762	1.78242e+07	2	1754.83	-0.3144	0.0031	0	ALB	PCFSALEVDETYVPK	ALB protein,Serum albumin ALB,Serum albumin (Fragment) ALB
492.591	274934993	2	984.488	-0.314	0.019	0	ALB	TYETTLEK	Serum albumin (Fragment) ALB,Serum albumin ALB
684.628	5.57779e+07	3	2052.18	-0.3111	0.0012	2	ALB	KVPQVSTPTLVEVSRNLGK	ALB protein,Serum albumin (Fragment) ALB,Serum albumin ALB
679.665	2.30538e+08	2	1358.63	-0.3068	6.9e-06	0	ALB	AVMDDFAAFVEK	Serum albumin (Fragment) ALB,ALB protein,Serum albumin ALB
737.291	3.39357e+08	2	1473.88	-0.3034	0.081	1	ALB	QTALVELVKHKPK	ALB protein,Serum albumin ALB,Serum albumin (Fragment) ALB
679.667	1.84859e+07	2	1358.63	-0.3026	0.00016	0	ALB	AVMDDFAAFVEK	ALB protein,Serum albumin ALB,Serum albumin (Fragment) ALB
706.741	7.07491e+08	2	1412.77	-0.3006	0.0089	0	ALB	PQVSTPTLVEVSR	Serum albumin (Fragment) ALB,ALB protein,Serum albumin ALB
861.657	1.95445e+08	3	2583.25	-0.2976	0.00024	1	ALB	QNCELFEQLGEYKFQNALLVR	Serum albumin (Fragment) ALB,Serum albumin ALB,ALB protein
1034.42	2.76305e+08	2	2068.12	-0.2882	0.0051	1	ALB	LFEQLGEYKFQNALLVR	Serum albumin (Fragment) ALB,Serum albumin ALB,ALB protein
621.632	3.93804e+07	2	1242.54	-0.2866	0.0027	0	ALB	EFNAETFTFH	Serum albumin (Fragment) ALB,Serum albumin ALB,ALB protein
868.831	1.09622e+07	2	1736.93	-0.2774	0.0005	2	ALB	LSQRFPKAEFAEVSK	Serum albumin (Fragment) ALB,Serum albumin ALB
732.968	7.21207e+07	3	2197.16	-0.2766	1.9e-06	1	ALB	ELFEQLGEYKFQNALLVR	Serum albumin (Fragment) ALB,ALB protein,Serum albumin ALB
823.248	3.74546e+08	2	1645.76	-0.276	0.00024	1	ALB	ENCDKSLHTLFGDK	ALB protein,Serum albumin (Fragment) ALB,Serum albumin ALB
763.295	1185369225	2	1525.86	-0.2748	0.00073	2	ALB	LLPKLDELRDEGK	Serum albumin (Fragment) ALB,Serum albumin ALB
977.886	1536161554	2	1955.04	-0.273	0.0059	1	ALB	FEQLGEYKFQNALLVR	ALB protein,Serum albumin ALB,Serum albumin (Fragment) ALB
904.353	5.33759e+08	2	1807.97	-0.2718	2.6e-08	1	ALB	EQLGEYKFQNALLVR	Serum albumin ALB,Serum albumin (Fragment) ALB,ALB protein
861.668	2.68564e+07	3	2583.25	-0.2658	0.0082	1	ALB	QNCELFEQLGEYKFQNALLVR	ALB protein,Serum albumin (Fragment) ALB,Serum albumin ALB
409.11	4.74346e+06	2	817.477	-0.2652	0.014	1	ALB	ATKEQLK	Serum albumin ALB,ALB protein,Serum albumin (Fragment) ALB
819.117	7.93863e+08	4	3273.7	-0.256	0.05	4	ALB	AWAVARLSQRFPKAEFAEVSKLVTDLTK	Serum albumin ALB,Serum albumin (Fragment) ALB
827.325	8.06506e+06	3	2480.21	-0.2523	0.0073	1	ALB	EPQNLIKQNCELFEQLGEYK	Serum albumin (Fragment) ALB,ALB protein,Serum albumin ALB
827.325	6.36219e+06	3	2480.21	-0.2517	0.0097	1	ALB	EPQNLIKQNCELFEQLGEYK	ALB protein,Serum albumin ALB,Serum albumin (Fragment) ALB
827.326	1.32262e+07	3	2480.21	-0.2493	0.006	1	ALB	EPQNLIKQNCELFEQLGEYK	ALB protein,Serum albumin ALB,Serum albumin (Fragment) ALB
879.753	8.64331e+06	2	1758.75	-0.247	0.0096	0	ALB	MCTAFHDNEETFLK	ALB protein,Serum albumin ALB,Serum albumin (Fragment) ALB
879.754	3.04174e+07	2	1758.75	-0.2456	0.0058	0	ALB	MCTAFHDNEETFLK	Serum albumin (Fragment) ALB,Serum albumin ALB,ALB protein
540.259	2.18736e+07	3	1619	-0.2391	0.092	2	ALB	KQTALVELVKHKPK	ALB protein,Serum albumin ALB,Serum albumin (Fragment) ALB
502.684	2.29018e+08	2	1004.6	-0.2386	0.0087	1	ALB	SKLVTDLTK	Serum albumin (Fragment) ALB,Serum albumin ALB
502.684	2.29018e+08	2	1004.6	-0.2386	0.0087	1	ALB	SKLVTDLTK	Serum albumin (Fragment) ALB,Serum albumin ALB
540.259	2.47492e+07	3	1619	-0.2379	0.00085	2	ALB	KQTALVELVKHKPK	Serum albumin (Fragment) ALB,ALB protein,Serum albumin ALB
820.356	387998467	2	1639.94	-0.2328	2.8e-07	1	ALB	KVPQVSTPTLVEVSR	ALB protein,Serum albumin ALB,Serum albumin (Fragment) ALB
713.244	2.98339e+08	2	1425.69	-0.207	0.006	0	ALB	FLGMFLYEYAR	Serum albumin (Fragment) ALB,Serum albumin ALB
749.862	4.37437e+07	2	1498.92	-0.204	0.017	2	ALB	QIKKQTALVELVK	ALB protein,Serum albumin (Fragment) ALB,Serum albumin ALB
582.201	1428077439	2	1163.59	-0.1996	6.4e-05	0	ALB	PSLAADFVESK	Serum albumin ALB,Serum albumin (Fragment) ALB
754.795	7.81613e+08	2	1508.78	-0.199	0.00023	0	ALB	YFYAPELLFFAK	Serum albumin ALB,Serum albumin (Fragment) ALB
571.252	9.02254e+08	2	1141.69	-0.198	0.022	1	ALB	KLVAASQAALGL	Serum albumin ALB,Serum albumin (Fragment) ALB,ALB protein
792.318	6.14228e+07	2	1583.81	-0.184	0.0045	1	ALB	LKAVMDDFAAFVEK	Serum albumin (Fragment) ALB,ALB protein,Serum albumin ALB
608.252	3.30655e+07	3	1822.9	-0.1635	5e-06	1	ALB	EQLKAVMDDFAAFVEK	Serum albumin (Fragment) ALB,ALB protein,Serum albumin ALB
564.773	1.38073e+08	2	1128.7	-0.1594	0.037	1	ALB	KQTALVELVK	ALB protein,Serum albumin (Fragment) ALB,Serum albumin ALB
564.775	7.13445e+08	2	1128.7	-0.1564	0.0014	1	ALB	KQTALVELVK	ALB protein,Serum albumin ALB,Serum albumin (Fragment) ALB
704.338	345771859	2	1407.82	-0.1526	1.5e-06	0	ALB	KPLVEEPQNLIK	ALB protein,Serum albumin (Fragment) ALB,Serum albumin ALB
704.342	7.15336e+07	2	1407.82	-0.1444	0.0009	0	ALB	KPLVEEPQNLIK	Serum albumin (Fragment) ALB,Serum albumin ALB,ALB protein
500.737	934654	2	1000.6	-0.138	0.021	0	ALB	QTALVELVK	Serum albumin (Fragment) ALB,Serum albumin ALB,ALB protein
737.375	3.43075e+08	2	1473.88	-0.135	0.094	1	ALB	QTALVELVKHKPK	ALB protein,Serum albumin (Fragment) ALB,Serum albumin ALB
756.85	14338826844	2	1512.83	-0.1346	4.1e-06	0	ALB	VPQVSTPTLVEVSR	Serum albumin ALB,Serum albumin (Fragment) ALB,ALB protein
756.851	16783603633	2	1512.83	-0.132	1.6e-07	0	ALB	VPQVSTPTLVEVSR	Serum albumin ALB,ALB protein,Serum albumin (Fragment) ALB
650.283	301708017	2	1299.69	-0.131	0.0017	2	ALB	PKLDELRDEGK	Serum albumin (Fragment) ALB,Serum albumin ALB
650.283	301708017	2	1299.69	-0.131	0.0017	2	ALB	PKLDELRDEGK	Serum albumin ALB,Serum albumin (Fragment) ALB
756.36	3.57865e+07	2	1511.84	-0.1306	0.046	0	ALB	VPQVSTPTLVEVSR	Serum albumin (Fragment) ALB,ALB protein,Serum albumin ALB
482.714	5.25541e+06	2	964.55	-0.1296	0.0072	0	ALB	PELLFFAK	Serum albumin ALB,Serum albumin (Fragment) ALB
862.044	2.9635e+08	3	2584.24	-0.1227	0.00029	1	ALB	QNCELFEQLGEYKFQNALLVR	Serum albumin (Fragment) ALB,ALB protein,Serum albumin ALB
845.862	2.53142e+07	2	1690.84	-0.1188	6.7e-10	0	ALB	MPADLPSLAADFVESK	Serum albumin (Fragment) ALB,Serum albumin ALB
650.292	8.0717e+07	2	1299.69	-0.1134	7.7e-05	2	ALB	PKLDELRDEGK	Serum albumin (Fragment) ALB,Serum albumin ALB
650.292	8.0717e+07	2	1299.69	-0.1134	7.7e-05	2	ALB	PKLDELRDEGK	Serum albumin (Fragment) ALB,Serum albumin ALB
571.297	1.68894e+08	2	1141.69	-0.108	0.027	1	ALB	KLVAASQAALGL	Serum albumin (Fragment) ALB,ALB protein,Serum albumin ALB
722.271	1.38171e+08	2	1443.64	-0.107	0.00031	0	ALB	YICENQDSISSK	Serum albumin ALB,Serum albumin (Fragment) ALB
695.319	1.24907e+08	4	2778.36	-0.1056	8.7e-05	1	ALB	LVRPEVDVMCTAFHDNEETFLKK	Serum albumin ALB,Serum albumin (Fragment) ALB,ALB protein
432.871	2.82399e+08	3	1296.7	-0.105	0.031	1	ALB	LAKTYETTLEK	Serum albumin (Fragment) ALB,Serum albumin ALB
722.272	2.90663e+07	2	1443.64	-0.1044	0.00016	0	ALB	YICENQDSISSK	Serum albumin (Fragment) ALB,Serum albumin ALB
722.273	1.46503e+08	2	1443.64	-0.1042	0.012	0	ALB	YICENQDSISSK	Serum albumin (Fragment) ALB,Serum albumin ALB
722.273	1.52821e+08	2	1443.64	-0.1036	0.00027	0	ALB	YICENQDSISSK	Serum albumin (Fragment) ALB,Serum albumin ALB
663.296	2.59838e+07	4	2650.26	-0.1032	0.086	0	ALB	LVRPEVDVMCTAFHDNEETFLK	ALB protein,Serum albumin ALB,Serum albumin (Fragment) ALB
637.614	9.90024e+07	3	1910.93	-0.1029	0.065	0	ALB	RPCFSALEVDETYVPK	Serum albumin (Fragment) ALB,ALB protein,Serum albumin ALB
613.604	2.9424e+06	3	1838.9	-0.1008	0.0014	1	ALB	EQLKAVMDDFAAFVEK	ALB protein,Serum albumin (Fragment) ALB,Serum albumin ALB
499.951	1.71325e+07	3	1497.94	-0.0984	0.073	2	ALB	QIKKQTALVELVK	Serum albumin ALB,Serum albumin (Fragment) ALB,ALB protein
904.44	1.16062e+08	2	1807.97	-0.0978	1.4e-08	1	ALB	EQLGEYKFQNALLVR	Serum albumin (Fragment) ALB,ALB protein,Serum albumin ALB
755.374	7.96925e+07	2	1509.84	-0.0976	0.0079	2	ALB	LHEKTPVSDRVTK	Serum albumin ALB,Serum albumin (Fragment) ALB,ALB protein
531.911	1.67018e+07	3	1593.81	-0.0963	0.0073	1	ALB	FLQHKDDNPNLPR	ALB protein,Serum albumin ALB,Serum albumin (Fragment) ALB
667.286	2.63976e+07	2	1333.66	-0.0956	4.1e-06	1	ALB	QHKDDNPNLPR	Serum albumin (Fragment) ALB,ALB protein,Serum albumin ALB
904.441	4.15419e+08	2	1807.97	-0.095	5e-06	1	ALB	EQLGEYKFQNALLVR	Serum albumin (Fragment) ALB,Serum albumin ALB,ALB protein
528.25	2.69223e+07	2	1055.59	-0.0948	0.092	1	ALB	KYLYEIAR	Serum albumin (Fragment) ALB,Serum albumin ALB
1228.58	7.77038e+07	3	3683.83	-0.0948	0.032	1	ALB	VFDEFKPLVEEPQNLIKQNCELFEQLGEYK	ALB protein,Serum albumin ALB,Serum albumin (Fragment) ALB
906.199	2.82543e+06	4	3621.86	-0.092	0.04	1	ALB	ALVLIAFAQYLQQCPFEDHVKLVNEVTEFAK	ALB protein,Serum albumin ALB,Serum albumin (Fragment) ALB
495.184	8.54688e+07	2	989.453	-0.092	0.007	0	ALB	ENQDSISSK	Serum albumin (Fragment) ALB,Serum albumin ALB
751.368	1.35743e+07	2	1501.82	-0.091	3.1e-06	1	ALB	FYAPELLFFAKR	Serum albumin (Fragment) ALB,Serum albumin ALB
1401.09	94281297	2	2801.27	-0.0898	0.0083	2	ALB	LECADDRADLAKYICENQDSISSK	Serum albumin ALB,Serum albumin (Fragment) ALB
603.26	2.83227e+06	2	1205.6	-0.0884	0.002	1	ALB	HKDDNPNLPR	ALB protein,Serum albumin (Fragment) ALB,Serum albumin ALB
450.719	7.82644e+08	2	900.514	-0.0842	0.0088	0	ALB	LVAASQAALG	Serum albumin (Fragment) ALB,ALB protein,Serum albumin ALB
790.35	1.49664e+08	2	1579.77	-0.082	0.0021	1	ALB	TAFHDNEETFLKK	Serum albumin (Fragment) ALB,ALB protein,Serum albumin ALB
790.392	9.47723e+07	2	1579.86	-0.0818	0.004	1	ALB	EFAEVSKLVTDLTK	Serum albumin ALB,Serum albumin (Fragment) ALB
1401.1	1.19621e+08	2	2801.27	-0.0808	0.00025	2	ALB	LECADDRADLAKYICENQDSISSK	Serum albumin (Fragment) ALB,Serum albumin ALB
492.253	6.32431e+08	2	983.577	-0.0794	0.0097	0	ALB	QTALVELVK	ALB protein,Serum albumin ALB,Serum albumin (Fragment) ALB
1035.49	1.86529e+08	2	2070.06	-0.0782	2.3e-06	2	ALB	TKEQLKAVMDDFAAFVEK	ALB protein,Serum albumin ALB,Serum albumin (Fragment) ALB
614.284	1.03035e+08	3	1840.91	-0.078	0.00066	1	ALB	EQLKAVMDDFAAFVEK	ALB protein,Serum albumin ALB,Serum albumin (Fragment) ALB
935.005	3.20124e+07	2	1869.08	-0.077	0.00012	2	ALB	TKKVPQVSTPTLVEVSR	Serum albumin (Fragment) ALB,ALB protein,Serum albumin ALB
790.353	1.90544e+08	2	1579.77	-0.0756	0.0054	1	ALB	TAFHDNEETFLKK	ALB protein,Serum albumin ALB,Serum albumin (Fragment) ALB
613.769	5.80565e+07	2	1226.6	-0.074	0.039	1	ALB	FKDLGEENFK	Serum albumin (Fragment) ALB,ALB protein,Serum albumin ALB
935.007	57441670	2	1869.08	-0.0738	0.00025	2	ALB	TKKVPQVSTPTLVEVSR	Serum albumin (Fragment) ALB,ALB protein,Serum albumin ALB
571.316	1454258083	2	1141.69	-0.0686	0.0059	1	ALB	KLVAASQAALGL	Serum albumin (Fragment) ALB,ALB protein,Serum albumin ALB
667.302	7.78333e+07	2	1333.66	-0.064	3.8e-06	1	ALB	QHKDDNPNLPR	ALB protein,Serum albumin ALB,Serum albumin (Fragment) ALB
761.341	1.95732e+08	3	2282.07	-0.0639	0.0042	2	ALB	ERNECFLQHKDDNPNLPR	Serum albumin (Fragment) ALB,ALB protein,Serum albumin ALB
501.753	1.08258e+07	2	1002.56	-0.0598	0.023	1	ALB	TPVSDRVTK	ALB protein,Serum albumin ALB,Serum albumin (Fragment) ALB
719.367	9.86763e+06	2	1437.78	-0.058	0.0057	1	ALB	GEYKFQNALLVR	Serum albumin (Fragment) ALB,ALB protein,Serum albumin ALB
726.307	7.50356e+08	3	2176.96	-0.0579	0.0082	0	ALB	LVRPEVDVMCTAFHDNEE	ALB protein,Serum albumin (Fragment) ALB,Serum albumin ALB
518.269	1.05471e+07	2	1035.59	-0.0572	0.00021	0	ALB	APELLFFAK	Serum albumin (Fragment) ALB,Serum albumin ALB
571.323	3.49449e+08	2	1141.69	-0.0562	0.0047	1	ALB	KLVAASQAALGL	Serum albumin ALB,ALB protein,Serum albumin (Fragment) ALB
823.358	7.25645e+08	2	1645.76	-0.0554	0.00052	1	ALB	ENCDKSLHTLFGDK	Serum albumin (Fragment) ALB,ALB protein,Serum albumin ALB
706.864	2.38441e+06	2	1412.77	-0.0544	1.3e-06	0	ALB	PQVSTPTLVEVSR	Serum albumin (Fragment) ALB,ALB protein,Serum albumin ALB
725.885	6.27258e+08	2	1450.81	-0.0522	9e-09	1	ALB	FAEVSKLVTDLTK	Serum albumin (Fragment) ALB,Serum albumin ALB
682.353	4115616141	3	2045.09	-0.0516	1.7e-05	0	ALB	VFDEFKPLVEEPQNLIK	ALB protein,Serum albumin ALB,Serum albumin (Fragment) ALB
631.79	1.01462e+07	2	1262.62	-0.0504	8.5e-05	0	ALB	LGMFLYEYAR	Serum albumin ALB,Serum albumin (Fragment) ALB
992.981	1.10856e+08	2	1985	-0.0502	0.0016	2	ALB	KEQLKAVMDDFAAFVEK	ALB protein,Serum albumin ALB,Serum albumin (Fragment) ALB
992.981	2.58232e+08	2	1985	-0.05	0.00055	2	ALB	KEQLKAVMDDFAAFVEK	Serum albumin ALB,Serum albumin (Fragment) ALB,ALB protein
992.982	1.50368e+08	2	1985	-0.0492	0.0043	2	ALB	KEQLKAVMDDFAAFVEK	ALB protein,Serum albumin (Fragment) ALB,Serum albumin ALB
1035.51	4.68507e+07	2	2070.06	-0.049	1.9e-06	2	ALB	TKEQLKAVMDDFAAFVEK	ALB protein,Serum albumin ALB,Serum albumin (Fragment) ALB
1170.56	1.24892e+08	2	2340.17	-0.048	4.4e-05	1	ALB	CELFEQLGEYKFQNALLVR	Serum albumin (Fragment) ALB,ALB protein,Serum albumin ALB
667.31	3.33127e+08	2	1333.66	-0.048	5.5e-06	1	ALB	QHKDDNPNLPR	ALB protein,Serum albumin (Fragment) ALB,Serum albumin ALB
1190.04	1.42202e+07	2	2379.13	-0.047	0.00014	2	ALB	PERNECFLQHKDDNPNLPR	Serum albumin ALB,ALB protein,Serum albumin (Fragment) ALB
518.276	3.60777e+07	2	1035.59	-0.0436	0.0003	0	ALB	APELLFFAK	Serum albumin ALB,Serum albumin (Fragment) ALB
518.276	3.60777e+07	2	1035.59	-0.0436	0.0003	0	ALB	APELLFFAK	Serum albumin ALB,Serum albumin (Fragment) ALB
518.276	1.73788e+07	2	1035.59	-0.0434	0.00039	0	ALB	APELLFFAK	Serum albumin ALB,Serum albumin (Fragment) ALB
640.346	1.02729e+08	2	1279.73	-0.042	0.0073	0	ALB	PLVEEPQNLIK	Serum albumin (Fragment) ALB,Serum albumin ALB,ALB protein
749.943	3.21209e+07	2	1498.92	-0.0416	0.00059	2	ALB	QIKKQTALVELVK	Serum albumin (Fragment) ALB,ALB protein,Serum albumin ALB
626.343	3.60475e+07	2	1251.72	-0.0414	0.0044	1	ALB	YKFQNALLVR	ALB protein,Serum albumin ALB,Serum albumin (Fragment) ALB
626.343	3.60475e+07	2	1251.72	-0.0414	0.0044	1	ALB	YKFQNALLVR	Serum albumin ALB,Serum albumin (Fragment) ALB,ALB protein
644.279	6.52088e+07	2	1287.59	-0.041	0.0068	0	ALB	VMDDFAAFVEK	Serum albumin ALB,Serum albumin (Fragment) ALB,ALB protein
814.347	6.86183e+07	2	1627.73	-0.0396	0.057	2	ALB	ADDKETCFAEEGKK	Serum albumin ALB,ALB protein,Serum albumin (Fragment) ALB
618.956	6.51579e+08	3	1854.89	-0.0396	0.00064	1	ALB	EQLKAVMDDFAAFVEK	ALB protein,Serum albumin ALB,Serum albumin (Fragment) ALB
871.931	5.81973e+07	2	1742.89	-0.039	1.3e-06	0	ALB	HPYFYAPELLFFAK	Serum albumin (Fragment) ALB,Serum albumin ALB
667.315	3.6414e+07	2	1333.66	-0.0384	5.2e-05	1	ALB	QHKDDNPNLPR	Serum albumin (Fragment) ALB,ALB protein,Serum albumin ALB
569.734	3.71317e+07	2	1138.5	-0.0382	0.058	0	ALB	CCTESLVNR	Serum albumin (Fragment) ALB,ALB protein,Serum albumin ALB
722.306	1.10235e+06	2	1443.64	-0.038	2.9e-05	0	ALB	YICENQDSISSK	Serum albumin (Fragment) ALB,Serum albumin ALB
626.345	1.46825e+07	2	1251.72	-0.038	0.0065	1	ALB	YKFQNALLVR	Serum albumin (Fragment) ALB,ALB protein,Serum albumin ALB
814.348	6.34906e+06	2	1627.73	-0.0376	0.018	2	ALB	ADDKETCFAEEGKK	Serum albumin ALB,ALB protein,Serum albumin (Fragment) ALB
480.766	6.70439e+07	2	960.562	-0.0372	0.0087	0	ALB	FQNALLVR	Serum albumin ALB,ALB protein,Serum albumin (Fragment) ALB
626.814	3.5534e+07	2	1252.66	-0.0356	0.012	1	ALB	FPKAEFAEVSK	Serum albumin ALB,Serum albumin (Fragment) ALB
509.254	6.42865e+07	2	1017.54	-0.0352	0.01	0	ALB	SLHTLFGDK	Serum albumin ALB,ALB protein,Serum albumin (Fragment) ALB
862.073	8.8117e+08	3	2584.24	-0.033	1.1e-08	1	ALB	QNCELFEQLGEYKFQNALLVR	Serum albumin ALB,Serum albumin (Fragment) ALB,ALB protein
957.454	2.69714e+06	3	2870.38	-0.0327	0.009	1	ALB	CTESLVNRRPCFSALEVDETYVPK	Serum albumin (Fragment) ALB,ALB protein,Serum albumin ALB
547.307	1.54505e+08	3	1639.94	-0.0309	0.034	1	ALB	KVPQVSTPTLVEVSR	ALB protein,Serum albumin ALB,Serum albumin (Fragment) ALB
932.926	1.33454e+06	2	1864.88	-0.0302	0.0074	1	ALB	ECFLQHKDDNPNLPR	Serum albumin (Fragment) ALB,Serum albumin ALB,ALB protein
550.96	1034213316	3	1650.89	-0.0291	4.6e-05	1	ALB	AEFAEVSKLVTDLTK	Serum albumin ALB,Serum albumin (Fragment) ALB
1013.18	8.27186e+07	4	4049.73	-0.0284	0.014	3	ALB	ETYGEMADCCAKQEPERNECFLQHKDDNPNLPR	Serum albumin (Fragment) ALB,ALB protein,Serum albumin ALB
623.266	1.46656e+07	2	1245.55	-0.0274	0.00037	1	ALB	ECADDRADLAK	Serum albumin (Fragment) ALB,Serum albumin ALB
842.901	1.47768e+07	2	1684.82	-0.0268	0.0041	1	ALB	YICENQDSISSKLK	Serum albumin (Fragment) ALB,Serum albumin ALB
842.902	1.6083e+07	2	1684.82	-0.025	0.0036	1	ALB	YICENQDSISSKLK	Serum albumin ALB,Serum albumin (Fragment) ALB
927.112	9.37453e+07	3	2779.34	-0.0213	0.027	1	ALB	LVRPEVDVMCTAFHDNEETFLKK	Serum albumin (Fragment) ALB,ALB protein,Serum albumin ALB
470.718	1.39574e+07	2	940.448	-0.0196	0.031	0	ALB	DDNPNLPR	ALB protein,Serum albumin ALB,Serum albumin (Fragment) ALB
509.263	3.97816e+07	2	1017.54	-0.018	0.0062	0	ALB	SLHTLFGDK	ALB protein,Serum albumin ALB,Serum albumin (Fragment) ALB
765.431	7.78245e+07	2	1529.87	-0.016	9.3e-07	2	ALB	AWAVARLSQRFPK	Serum albumin ALB,Serum albumin (Fragment) ALB
765.431	5.11969e+07	2	1529.87	-0.0158	1.9e-05	2	ALB	AWAVARLSQRFPK	Serum albumin (Fragment) ALB,Serum albumin ALB
542.294	1.29384e+07	2	1083.59	-0.0146	0.0035	1	ALB	RYLYEIAR	Serum albumin (Fragment) ALB
542.294	1.29384e+07	2	1083.59	-0.0146	0.0035	1	ALB	RYLYEIAR	Serum albumin (Fragment) ALB
579.323	170277509	2	1157.65	-0.0146	0.0079	1	ALB	AWAVARLSQR	Serum albumin (Fragment) ALB,Serum albumin ALB
728.348	3.50749e+08	3	2183.04	-0.0144	0.05	2	ALB	FPKAEFAEVSKLVTDLTK	Serum albumin ALB,Serum albumin (Fragment) ALB
510.624	4.71704e+07	3	1529.87	-0.0135	0.092	2	ALB	AWAVARLSQRFPK	Serum albumin (Fragment) ALB,Serum albumin ALB
510.624	1.10038e+08	3	1529.87	-0.0132	0.015	2	ALB	AWAVARLSQRFPK	Serum albumin (Fragment) ALB,Serum albumin ALB
579.324	2.24249e+08	2	1157.65	-0.0124	0.0023	1	ALB	AWAVARLSQR	Serum albumin ALB,Serum albumin (Fragment) ALB
998.962	6.9209e+07	2	1996.93	-0.0122	0.002	1	ALB	NECFLQHKDDNPNLPR	Serum albumin (Fragment) ALB,ALB protein,Serum albumin ALB
542.296	1.07233e+08	2	1083.59	-0.0108	0.0064	1	ALB	RYLYEIAR	Serum albumin (Fragment) ALB
776.896	9.48546e+06	2	1552.79	-0.0106	0.0086	1	ALB	RHPYFYAPELLF	Serum albumin (Fragment) ALB,Serum albumin ALB
640.296	3.2406e+07	2	1279.59	-0.0102	0.007	0	ALB	FHDNEETFLK	ALB protein,Serum albumin (Fragment) ALB,Serum albumin ALB
735.864	7.01323e+07	2	1470.73	-0.0082	2.1e-05	1	ALB	KAVMDDFAAFVEK	Serum albumin ALB,Serum albumin (Fragment) ALB,ALB protein
836.464	3.46609e+08	3	2507.39	-0.0081	1.3e-05	3	ALB	LSQRFPKAEFAEVSKLVTDLTK	Serum albumin ALB,Serum albumin (Fragment) ALB
684.729	59967621	3	2052.18	-0.0081	4.6e-06	2	ALB	KVPQVSTPTLVEVSRNLGK	ALB protein,Serum albumin ALB,Serum albumin (Fragment) ALB
726.34	9.13662e+06	2	1451.68	-0.008	3.2e-07	0	ALB	TAFHDNEETFLK	Serum albumin ALB,Serum albumin (Fragment) ALB,ALB protein
836.465	1.69863e+08	3	2507.39	-0.0078	0.0097	3	ALB	LSQRFPKAEFAEVSKLVTDLTK	Serum albumin (Fragment) ALB,Serum albumin ALB
988.526	195465165	3	2963.57	-0.0078	3.2e-05	3	ALB	YLYEIARRHPYFYAPELLFFAKR	Serum albumin (Fragment) ALB,Serum albumin ALB
772.703	1.02214e+06	3	2316.1	-0.0069	0.0089	1	ALB	NYAEAKDVFLGMFLYEYAR	Serum albumin (Fragment) ALB,Serum albumin ALB
1016.57	1.23084e+08	2	2032.14	-0.0068	6.8e-07	2	ALB	YTKKVPQVSTPTLVEVSR	ALB protein,Serum albumin ALB,Serum albumin (Fragment) ALB
998.965	3.27193e+07	2	1996.93	-0.0068	0.073	1	ALB	NECFLQHKDDNPNLPR	Serum albumin (Fragment) ALB,Serum albumin ALB,ALB protein
1158.55	4.60552e+08	2	2316.1	-0.0068	7.4e-07	1	ALB	NYAEAKDVFLGMFLYEYAR	Serum albumin (Fragment) ALB,Serum albumin ALB
623.696	3.36347e+06	3	1869.08	-0.0066	0.00044	2	ALB	TKKVPQVSTPTLVEVSR	ALB protein,Serum albumin ALB,Serum albumin (Fragment) ALB
868.967	5.39289e+07	2	1736.93	-0.0064	1e-05	2	ALB	LSQRFPKAEFAEVSK	Serum albumin (Fragment) ALB,Serum albumin ALB
973.514	2.29388e+08	2	1946.03	-0.0058	1e-06	0	ALB	FDEFKPLVEEPQNLIK	ALB protein,Serum albumin ALB,Serum albumin (Fragment) ALB
714.368	1.65021e+07	3	2141.09	-0.0057	7.8e-11	2	ALB	ATKEQLKAVMDDFAAFVEK	ALB protein,Serum albumin ALB,Serum albumin (Fragment) ALB
608.304	4.85818e+08	3	1822.9	-0.0057	2.2e-06	1	ALB	EQLKAVMDDFAAFVEK	Serum albumin ALB,ALB protein,Serum albumin (Fragment) ALB
696.354	6.91469e+06	2	1391.7	-0.0056	3.8e-06	0	ALB	DLPSLAADFVESK	Serum albumin ALB,Serum albumin (Fragment) ALB
501.261	8.96108e+07	4	2002.03	-0.0056	0.0029	1	ALB	PFEDHVKLVNEVTEFAK	Serum albumin ALB,ALB protein,Serum albumin (Fragment) ALB
627.601	2.46974e+08	4	2507.39	-0.0056	4.1e-05	3	ALB	LSQRFPKAEFAEVSKLVTDLTK	Serum albumin ALB,Serum albumin (Fragment) ALB
684.73	4.91957e+07	3	2052.18	-0.0054	1.3e-05	2	ALB	KVPQVSTPTLVEVSRNLGK	Serum albumin ALB,ALB protein,Serum albumin (Fragment) ALB
742.419	102531394	2	1483.84	-0.0052	2.1e-05	1	ALB	KVPQVSTPTLVEVS	ALB protein,Serum albumin ALB,Serum albumin (Fragment) ALB
685.058	2.89084e+08	3	2053.16	-0.0051	2.9e-07	2	ALB	KVPQVSTPTLVEVSRNLGK	Serum albumin ALB,Serum albumin (Fragment) ALB,ALB protein
829.378	7.85522e+06	2	1657.75	-0.005	2.1e-06	0	ALB	QNCELFEQLGEYK	ALB protein,Serum albumin ALB,Serum albumin (Fragment) ALB
928.956	3.14526e+08	2	1856.91	-0.005	7.8e-11	1	ALB	EQLKAVMDDFAAFVEK	ALB protein,Serum albumin ALB,Serum albumin (Fragment) ALB
871.948	1.45154e+06	2	1742.89	-0.005	0.0044	0	ALB	HPYFYAPELLFFAK	Serum albumin (Fragment) ALB,Serum albumin ALB
616.856	2.64371e+07	2	1232.71	-0.0048	0.002	1	ALB	EVSKLVTDLTK	Serum albumin ALB,Serum albumin (Fragment) ALB
836.465	7.66695e+07	3	2507.39	-0.0048	4.4e-11	3	ALB	LSQRFPKAEFAEVSKLVTDLTK	Serum albumin ALB,Serum albumin (Fragment) ALB
868.968	4.30542e+07	2	1736.93	-0.0048	4.8e-05	2	ALB	LSQRFPKAEFAEVSK	Serum albumin (Fragment) ALB,Serum albumin ALB
560.827	1.31352e+08	2	1120.65	-0.0048	0.0055	1	ALB	PELLFFAKR	Serum albumin ALB,Serum albumin (Fragment) ALB
667.332	2.49223e+07	2	1333.66	-0.0046	0.00037	1	ALB	QHKDDNPNLPR	Serum albumin ALB,Serum albumin (Fragment) ALB,ALB protein
550.968	1.43904e+07	3	1650.89	-0.0045	6.7e-05	1	ALB	AEFAEVSKLVTDLTK	Serum albumin ALB,Serum albumin (Fragment) ALB
1150.55	1.91253e+08	2	2300.1	-0.0044	3.9e-08	1	ALB	NYAEAKDVFLGMFLYEYAR	Serum albumin (Fragment) ALB,Serum albumin ALB
626.83	1.9386e+08	2	1252.66	-0.0044	1.6e-07	1	ALB	FPKAEFAEVSK	Serum albumin (Fragment) ALB,Serum albumin ALB
514.528	1.55784e+07	4	2055.09	-0.0044	5e-07	2	ALB	RHPYFYAPELLFFAKR	Serum albumin ALB,Serum albumin (Fragment) ALB
587.843	1.38031e+08	2	1174.68	-0.0042	0.00012	0	ALB	PDYSVVLLLR	Serum albumin (Fragment) ALB,Serum albumin ALB
432.905	1.54833e+07	3	1296.7	-0.0042	0.016	1	ALB	LAKTYETTLEK	Serum albumin (Fragment) ALB,Serum albumin ALB
901.969	4.44187e+07	2	1802.93	-0.0042	0.0011	3	ALB	LDELRDEGKASSAKQR	Serum albumin ALB,Serum albumin (Fragment) ALB
587.843	1.38031e+08	2	1174.68	-0.0042	0.00012	0	ALB	PDYSVVLLLR	Serum albumin ALB,Serum albumin (Fragment) ALB
726.342	1.32708e+07	2	1451.68	-0.0042	1.7e-09	0	ALB	TAFHDNEETFLK	Serum albumin ALB,Serum albumin (Fragment) ALB,ALB protein
633.668	4.48404e+06	3	1898.99	-0.0042	5.7e-05	1	ALB	RHPYFYAPELLFFAK	Serum albumin (Fragment) ALB,Serum albumin ALB
579.648	5.62113e+07	3	1736.93	-0.0042	0.0033	2	ALB	LSQRFPKAEFAEVSK	Serum albumin (Fragment) ALB,Serum albumin ALB
445.769	4.10554e+07	4	1780.06	-0.004	0.0062	2	ALB	RHPDYSVVLLLRLAK	Serum albumin (Fragment) ALB,Serum albumin ALB
842.467	2.24901e+08	2	1683.93	-0.004	0.0022	0	ALB	EFKPLVEEPQNLIK	Serum albumin (Fragment) ALB,ALB protein,Serum albumin ALB
631.813	1.43208e+07	2	1262.62	-0.004	0.0018	0	ALB	LGMFLYEYAR	Serum albumin (Fragment) ALB,Serum albumin ALB
776.899	1.85966e+07	2	1552.79	-0.004	0.0024	1	ALB	RHPYFYAPELLF	Serum albumin ALB,Serum albumin (Fragment) ALB
567.291	4.20667e+08	3	1699.86	-0.0039	0.00032	1	ALB	RHPYFYAPELLFF	Serum albumin (Fragment) ALB,Serum albumin ALB
714.368	1.43036e+08	3	2141.09	-0.0039	3.4e-06	2	ALB	ATKEQLKAVMDDFAAFVEK	Serum albumin (Fragment) ALB,ALB protein,Serum albumin ALB
678.052	6.99874e+07	3	2032.14	-0.0039	6.8e-06	2	ALB	YTKKVPQVSTPTLVEVSR	Serum albumin (Fragment) ALB,ALB protein,Serum albumin ALB
623.697	4.79532e+07	3	1869.08	-0.0039	0.00025	2	ALB	TKKVPQVSTPTLVEVSR	Serum albumin (Fragment) ALB,ALB protein,Serum albumin ALB
541.933	2.4078e+07	3	1623.79	-0.0039	1.5e-05	0	ALB	DVFLGMFLYEYAR	Serum albumin ALB,Serum albumin (Fragment) ALB
850.433	7.64964e+08	2	1699.86	-0.0038	0.00045	1	ALB	RHPYFYAPELLFF	Serum albumin (Fragment) ALB,Serum albumin ALB
688.891	2.03842e+07	2	1376.78	-0.0038	0.00017	1	ALB	VKLVNEVTEFAK	Serum albumin ALB,Serum albumin (Fragment) ALB,ALB protein
555.631	7.38898e+07	3	1664.88	-0.0036	3.6e-06	1	ALB	YFYAPELLFFAKR	Serum albumin ALB,Serum albumin (Fragment) ALB
658.604	8.71448e+08	4	2631.39	-0.0036	0.00011	3	ALB	HKPKATKEQLKAVMDDFAAFVEK	Serum albumin (Fragment) ALB,ALB protein,Serum albumin ALB
678.052	8.7571e+07	3	2032.14	-0.0036	1.6e-07	2	ALB	YTKKVPQVSTPTLVEVSR	Serum albumin (Fragment) ALB,Serum albumin ALB,ALB protein
642.36	1.27275e+08	3	1925.07	-0.0036	2.1e-05	1	ALB	VPQVSTPTLVEVSRNLGK	Serum albumin (Fragment) ALB,ALB protein,Serum albumin ALB
682.369	3.36813e+06	3	2045.09	-0.0036	0.00015	0	ALB	VFDEFKPLVEEPQNLIK	Serum albumin ALB,Serum albumin (Fragment) ALB,ALB protein
581.635	6.29418e+08	3	1742.89	-0.0036	7.6e-05	0	ALB	HPYFYAPELLFFAK	Serum albumin ALB,Serum albumin (Fragment) ALB
547.264	7.72592e+07	3	1639.78	-0.0036	0.00023	0	ALB	DVFLGMFLYEYAR	Serum albumin (Fragment) ALB,Serum albumin ALB
676.341	6.03038e+07	2	1351.68	-0.0036	0.0029	0	ALB	VFDEFKPLVEE	Serum albumin (Fragment) ALB,Serum albumin ALB,ALB protein
899.981	1.56066e+08	2	1798.96	-0.0036	6.3e-07	0	ALB	DEFKPLVEEPQNLIK	Serum albumin ALB,ALB protein,Serum albumin (Fragment) ALB
706.889	1.05638e+08	2	1412.77	-0.0036	4.3e-06	0	ALB	PQVSTPTLVEVSR	Serum albumin ALB,ALB protein,Serum albumin (Fragment) ALB
656.373	5.38318e+08	2	1311.74	-0.0034	1.6e-05	0	ALB	HPDYSVVLLLR	Serum albumin (Fragment) ALB,Serum albumin ALB
594.764	148823613	2	1188.52	-0.0034	0.00075	0	ALB	MDDFAAFVEK	ALB protein,Serum albumin ALB,Serum albumin (Fragment) ALB
616.857	3.31156e+08	2	1232.71	-0.0034	1.7e-06	1	ALB	EVSKLVTDLTK	Serum albumin ALB,Serum albumin (Fragment) ALB
825.949	1.04929e+07	2	1650.89	-0.0034	1.8e-09	1	ALB	AEFAEVSKLVTDLTK	Serum albumin (Fragment) ALB,Serum albumin ALB
648.854	28731544	2	1296.7	-0.0034	1.6e-06	1	ALB	LAKTYETTLEK	Serum albumin ALB,Serum albumin (Fragment) ALB
652.375	3.0638e+08	2	1303.75	-0.0034	2.5e-08	1	ALB	AEVSKLVTDLTK	Serum albumin ALB,Serum albumin (Fragment) ALB
920.959	3.18518e+07	2	1840.91	-0.0034	1.7e-07	1	ALB	EQLKAVMDDFAAFVEK	ALB protein,Serum albumin ALB,Serum albumin (Fragment) ALB
868.968	2.25626e+07	2	1736.93	-0.0034	5e-05	2	ALB	LSQRFPKAEFAEVSK	Serum albumin (Fragment) ALB,Serum albumin ALB
587.844	72288733	2	1174.68	-0.0034	0.0081	0	ALB	PDYSVVLLLR	Serum albumin (Fragment) ALB,Serum albumin ALB
633.669	3.69373e+06	3	1898.99	-0.0033	2.4e-06	1	ALB	HPYFYAPELLFFAKR	Serum albumin ALB,Serum albumin (Fragment) ALB
527.262	1.46688e+07	3	1579.77	-0.0033	1.8e-05	1	ALB	TAFHDNEETFLKK	Serum albumin ALB,ALB protein,Serum albumin (Fragment) ALB
489.951	2.89953e+06	3	1467.84	-0.0033	0.011	1	ALB	RHPDYSVVLLLR	Serum albumin ALB,Serum albumin (Fragment) ALB
541.933	2.66923e+07	3	1623.79	-0.0033	0.00041	0	ALB	DVFLGMFLYEYAR	Serum albumin (Fragment) ALB,Serum albumin ALB
719.7	5.99996e+08	3	2157.09	-0.0033	0.0013	2	ALB	ATKEQLKAVMDDFAAFVEK	Serum albumin (Fragment) ALB,Serum albumin ALB,ALB protein
540.337	2.14465e+07	3	1619	-0.0033	0.024	2	ALB	KQTALVELVKHKPK	Serum albumin (Fragment) ALB,ALB protein,Serum albumin ALB
547.316	1.32274e+08	3	1639.94	-0.0033	8.2e-06	1	ALB	KVPQVSTPTLVEVSR	ALB protein,Serum albumin ALB,Serum albumin (Fragment) ALB
581.635	4.6256e+06	3	1742.89	-0.0033	0.026	0	ALB	HPYFYAPELLFFAK	Serum albumin ALB,Serum albumin (Fragment) ALB
506.929	1385542196	3	1518.77	-0.0033	0.0094	2	ALB	LDELRDEGKASSAK	Serum albumin ALB,Serum albumin (Fragment) ALB
631.814	9.54675e+06	2	1262.62	-0.0032	0.00053	0	ALB	LGMFLYEYAR	Serum albumin (Fragment) ALB,Serum albumin ALB
695.344	4.03677e+07	4	2778.36	-0.0032	0.069	1	ALB	LVRPEVDVMCTAFHDNEETFLKK	Serum albumin ALB,Serum albumin (Fragment) ALB,ALB protein
501.262	9.915e+07	4	2002.03	-0.0032	0.0041	1	ALB	PFEDHVKLVNEVTEFAK	Serum albumin ALB,ALB protein,Serum albumin (Fragment) ALB
638.841	5.99837e+07	2	1276.68	-0.0032	0.00021	0	ALB	LPSLAADFVESK	Serum albumin (Fragment) ALB,Serum albumin ALB
565.343	4.93796e+07	2	1129.68	-0.0032	0.00017	1	ALB	KQTALVELVK	ALB protein,Serum albumin ALB,Serum albumin (Fragment) ALB
586.767	4.51965e+07	2	1172.53	-0.0032	0.00082	0	ALB	MDDFAAFVEK	Serum albumin (Fragment) ALB,ALB protein,Serum albumin ALB
734.424	6.20277e+08	2	1467.84	-0.0032	2.5e-05	1	ALB	RHPDYSVVLLLR	Serum albumin ALB,Serum albumin (Fragment) ALB
920.96	3.22974e+08	2	1840.91	-0.0032	4.3e-07	1	ALB	EQLKAVMDDFAAFVEK	Serum albumin ALB,ALB protein,Serum albumin (Fragment) ALB
899.981	3.25894e+08	2	1798.96	-0.0032	7.8e-06	0	ALB	DEFKPLVEEPQNLIK	ALB protein,Serum albumin (Fragment) ALB,Serum albumin ALB
725.91	1.7844e+08	2	1450.81	-0.0032	2.8e-11	1	ALB	FAEVSKLVTDLTK	Serum albumin ALB,Serum albumin (Fragment) ALB
757.421	3.22736e+07	2	1513.84	-0.0032	8e-07	1	ALB	HVKLVNEVTEFAK	Serum albumin ALB,ALB protein,Serum albumin (Fragment) ALB
547.316	4.36981e+06	3	1639.94	-0.003	4.4e-06	1	ALB	KVPQVSTPTLVEVSR	Serum albumin (Fragment) ALB,ALB protein,Serum albumin ALB
504.618	4.39871e+07	3	1511.84	-0.003	0.00016	0	ALB	VPQVSTPTLVEVSR	ALB protein,Serum albumin (Fragment) ALB,Serum albumin ALB
579.648	6.26495e+06	3	1736.93	-0.003	8.8e-06	2	ALB	LSQRFPKAEFAEVSK	Serum albumin (Fragment) ALB,Serum albumin ALB
668.013	3.11436e+08	3	2002.03	-0.003	0.00035	1	ALB	PFEDHVKLVNEVTEFAK	Serum albumin ALB,Serum albumin (Fragment) ALB,ALB protein
494.307	1.81465e+08	3	1480.91	-0.003	0.00018	2	ALB	QIKKQTALVELVK	Serum albumin (Fragment) ALB,ALB protein,Serum albumin ALB
767.372	1.18596e+06	3	2300.1	-0.003	0.0012	1	ALB	NYAEAKDVFLGMFLYEYAR	Serum albumin (Fragment) ALB,Serum albumin ALB
527.262	1.48789e+08	3	1579.77	-0.003	0.00023	1	ALB	TAFHDNEETFLKK	Serum albumin ALB,ALB protein,Serum albumin (Fragment) ALB
506.929	2763437300	3	1518.77	-0.003	0.002	2	ALB	LDELRDEGKASSAK	Serum albumin (Fragment) ALB,Serum albumin ALB
725.91	3.40408e+08	2	1450.81	-0.003	1e-09	1	ALB	FAEVSKLVTDLTK	Serum albumin (Fragment) ALB,Serum albumin ALB
714.806	6.42423e+07	2	1428.61	-0.003	0.0056	0	ALB	EFNAETFTFHAD	Serum albumin (Fragment) ALB,ALB protein,Serum albumin ALB
608.305	2.11016e+07	3	1822.9	-0.003	8.9e-09	1	ALB	EQLKAVMDDFAAFVEK	Serum albumin ALB,ALB protein,Serum albumin (Fragment) ALB
754.883	5.23677e+06	2	1508.76	-0.003	0.00099	0	ALB	VFLGMFLYEYAR	Serum albumin (Fragment) ALB,Serum albumin ALB
714.805	6.99573e+07	2	1428.61	-0.003	0.00069	0	ALB	EFNAETFTFHAD	ALB protein,Serum albumin ALB,Serum albumin (Fragment) ALB
436.597	712773	3	1307.78	-0.003	0.011	2	ALB	HKPKATKEQLK	Serum albumin (Fragment) ALB,Serum albumin ALB,ALB protein
654.392	548531	2	1307.78	-0.003	0.073	2	ALB	HKPKATKEQLK	ALB protein,Serum albumin ALB,Serum albumin (Fragment) ALB
722.323	6.55097e+06	2	1443.64	-0.003	0.00015	0	ALB	YICENQDSISSK	Serum albumin (Fragment) ALB,Serum albumin ALB
652.375	2.56389e+08	2	1303.75	-0.003	4.6e-07	1	ALB	AEVSKLVTDLTK	Serum albumin (Fragment) ALB,Serum albumin ALB
1158.55	1.82087e+07	2	2316.1	-0.0028	1.5e-08	1	ALB	NYAEAKDVFLGMFLYEYAR	Serum albumin (Fragment) ALB,Serum albumin ALB
587.318	5.14714e+07	4	2346.25	-0.0028	0.00084	3	ALB	RHPYFYAPELLFFAKRYK	Serum albumin (Fragment) ALB,Serum albumin ALB
614.297	7.94338e+07	2	1227.59	-0.0028	0.00022	1	ALB	FKDLGEENFK	Serum albumin ALB,ALB protein,Serum albumin (Fragment) ALB
1012.06	1.41465e+07	2	2023.11	-0.0028	1e-15	2	ALB	FPKAEFAEVSKLVTDLTK	Serum albumin ALB,Serum albumin (Fragment) ALB
553.297	4.61877e+07	2	1105.59	-0.0028	2.1e-05	1	ALB	PKAEFAEVSK	Serum albumin ALB,Serum albumin (Fragment) ALB
594.334	1.47736e+08	2	1187.66	-0.0028	0.00045	0	ALB	VSTPTLVEVSR	ALB protein,Serum albumin ALB,Serum albumin (Fragment) ALB
911.954	8.46982e+06	2	1822.9	-0.0028	1e-15	1	ALB	EQLKAVMDDFAAFVEK	ALB protein,Serum albumin ALB,Serum albumin (Fragment) ALB
586.767	6.1812e+06	2	1172.53	-0.0028	0.0035	0	ALB	MDDFAAFVEK	ALB protein,Serum albumin ALB,Serum albumin (Fragment) ALB
561.238	1.05599e+08	2	1121.47	-0.0028	0.015	0	ALB	CCTESLVNR	Serum albumin ALB,ALB protein,Serum albumin (Fragment) ALB
627.602	2.9097e+08	4	2507.39	-0.0028	5.2e-06	3	ALB	LSQRFPKAEFAEVSKLVTDLTK	Serum albumin ALB,Serum albumin (Fragment) ALB
1012.06	1.41465e+07	2	2023.11	-0.0028	1e-15	2	ALB	FPKAEFAEVSKLVTDLTK	Serum albumin ALB,Serum albumin (Fragment) ALB
871.949	7.66676e+08	2	1742.89	-0.0028	4.6e-08	0	ALB	HPYFYAPELLFFAK	Serum albumin (Fragment) ALB,Serum albumin ALB
475.504	9.96653e+07	4	1898.99	-0.0028	0.00047	1	ALB	RHPYFYAPELLFFAK	Serum albumin ALB,Serum albumin (Fragment) ALB
928.957	2.03156e+07	2	1856.91	-0.0028	4.2e-07	1	ALB	EQLKAVMDDFAAFVEK	Serum albumin ALB,ALB protein,Serum albumin (Fragment) ALB
510.292	8.63617e+07	2	1019.58	-0.0028	0.00011	1	ALB	AFKAWAVAR	Serum albumin (Fragment) ALB,Serum albumin ALB
671.82	9.29413e+06	2	1342.63	-0.0028	2.6e-05	0	ALB	AVMDDFAAFVEK	ALB protein,Serum albumin (Fragment) ALB,Serum albumin ALB
560.828	1.70812e+08	2	1120.65	-0.0028	0.0066	1	ALB	PELLFFAKR	Serum albumin ALB,Serum albumin (Fragment) ALB
772.704	456066110	3	2316.1	-0.0027	1.7e-07	1	ALB	NYAEAKDVFLGMFLYEYAR	Serum albumin (Fragment) ALB,Serum albumin ALB
633.669	3.39459e+06	3	1898.99	-0.0027	1.2e-05	1	ALB	HPYFYAPELLFFAKR	Serum albumin (Fragment) ALB,Serum albumin ALB
684.731	9.44357e+06	3	2052.18	-0.0027	0.093	2	ALB	KVPQVSTPTLVEVSRNLGK	Serum albumin (Fragment) ALB,ALB protein,Serum albumin ALB
540.337	1.85462e+07	3	1619	-0.0027	9.4e-05	2	ALB	KQTALVELVKHKPK	Serum albumin ALB,Serum albumin (Fragment) ALB,ALB protein
567.292	231623041	3	1699.86	-0.0027	0.00041	1	ALB	RHPYFYAPELLFF	Serum albumin ALB,Serum albumin (Fragment) ALB
555.632	1.25203e+07	3	1664.88	-0.0027	0.0066	1	ALB	YFYAPELLFFAKR	Serum albumin ALB,Serum albumin (Fragment) ALB
567.292	1.23835e+08	3	1699.86	-0.0027	0.00021	1	ALB	RHPYFYAPELLFF	Serum albumin (Fragment) ALB,Serum albumin ALB
633.669	3.39459e+06	3	1898.99	-0.0027	1.2e-05	1	ALB	HPYFYAPELLFFAKR	Serum albumin (Fragment) ALB,Serum albumin ALB
494.307	3.51054e+08	3	1480.91	-0.0027	0.00058	2	ALB	QIKKQTALVELVK	ALB protein,Serum albumin ALB,Serum albumin (Fragment) ALB
494.307	1.42989e+08	3	1480.91	-0.0027	1.9e-05	2	ALB	QIKKQTALVELVK	Serum albumin ALB,ALB protein,Serum albumin (Fragment) ALB
527.262	2.43931e+07	3	1579.77	-0.0027	0.0091	1	ALB	TAFHDNEETFLKK	ALB protein,Serum albumin (Fragment) ALB,Serum albumin ALB
579.648	1.9083e+08	3	1736.93	-0.0027	2.1e-07	2	ALB	LSQRFPKAEFAEVSK	Serum albumin ALB,Serum albumin (Fragment) ALB
555.632	3.96557e+07	3	1664.88	-0.0027	0.0057	1	ALB	YFYAPELLFFAKR	Serum albumin ALB,Serum albumin (Fragment) ALB
432.905	2.91965e+06	3	1296.7	-0.0027	0.0027	1	ALB	LAKTYETTLEK	Serum albumin (Fragment) ALB,Serum albumin ALB
567.292	2.51627e+08	3	1699.86	-0.0027	0.0023	1	ALB	RHPYFYAPELLFF	Serum albumin (Fragment) ALB,Serum albumin ALB
494.307	1.397e+08	3	1480.91	-0.0027	0.0023	2	ALB	QIKKQTALVELVK	ALB protein,Serum albumin ALB,Serum albumin (Fragment) ALB
722.323	1.48186e+07	2	1443.64	-0.0026	7.4e-05	0	ALB	YICENQDSISSK	Serum albumin ALB,Serum albumin (Fragment) ALB
899.982	132279078	2	1798.96	-0.0026	4.7e-07	0	ALB	DEFKPLVEEPQNLIK	Serum albumin (Fragment) ALB,ALB protein,Serum albumin ALB
772.383	3.66634e+06	2	1543.76	-0.0026	0.00039	0	ALB	HPYFYAPELLFF	Serum albumin ALB,Serum albumin (Fragment) ALB
648.855	6.4058e+07	2	1296.7	-0.0026	1.4e-05	1	ALB	LAKTYETTLEK	Serum albumin ALB,Serum albumin (Fragment) ALB
673.362	8.39031e+08	2	1345.72	-0.0026	1.5e-06	0	ALB	FYAPELLFFAK	Serum albumin ALB,Serum albumin (Fragment) ALB
518.296	2.23506e+07	2	1035.59	-0.0026	0.0074	0	ALB	APELLFFAK	Serum albumin (Fragment) ALB,Serum albumin ALB
749.471	2.68916e+08	2	1497.94	-0.0026	0.049	2	ALB	QIKKQTALVELVK	Serum albumin (Fragment) ALB,ALB protein,Serum albumin ALB
564.852	1.01346e+08	2	1128.7	-0.0026	0.03	1	ALB	KQTALVELVK	Serum albumin ALB,ALB protein,Serum albumin (Fragment) ALB
565.344	5.69969e+07	2	1129.68	-0.0026	0.0005	1	ALB	KQTALVELVK	Serum albumin (Fragment) ALB,ALB protein,Serum albumin ALB
616.857	8.66934e+07	2	1232.71	-0.0026	0.00033	1	ALB	EVSKLVTDLTK	Serum albumin ALB,Serum albumin (Fragment) ALB
586.767	2.45897e+08	2	1172.53	-0.0026	0.008	0	ALB	MDDFAAFVEK	ALB protein,Serum albumin (Fragment) ALB,Serum albumin ALB
510.292	4.65312e+07	2	1019.58	-0.0026	0.00012	1	ALB	AFKAWAVAR	Serum albumin (Fragment) ALB,Serum albumin ALB
705.348	3.48308e+07	2	1409.69	-0.0026	1.8e-05	0	ALB	FLGMFLYEYAR	Serum albumin (Fragment) ALB,Serum albumin ALB
820.394	7.2803e+08	2	1639.78	-0.0026	1.1e-07	0	ALB	DVFLGMFLYEYAR	Serum albumin (Fragment) ALB,Serum albumin ALB
638.842	4.68431e+07	2	1276.68	-0.0024	0.00023	0	ALB	LPSLAADFVESK	Serum albumin ALB,Serum albumin (Fragment) ALB
514.529	4.42253e+06	4	2055.09	-0.0024	1.6e-06	2	ALB	RHPYFYAPELLFFAKR	Serum albumin (Fragment) ALB,Serum albumin ALB
756.424	545422	2	1511.84	-0.0024	0.0091	0	ALB	VPQVSTPTLVEVSR	Serum albumin (Fragment) ALB,ALB protein,Serum albumin ALB
648.855	4.01969e+07	2	1296.7	-0.0024	3.1e-05	1	ALB	LAKTYETTLEK	Serum albumin ALB,Serum albumin (Fragment) ALB
638.842	1.59953e+08	2	1276.68	-0.0024	7.7e-05	0	ALB	LPSLAADFVESK	Serum albumin (Fragment) ALB,Serum albumin ALB
633.669	3.61585e+07	3	1898.99	-0.0024	1.3e-07	1	ALB	HPYFYAPELLFFAKR	Serum albumin ALB,Serum albumin (Fragment) ALB
759.89	1.59369e+08	2	1518.78	-0.0024	1.3e-05	2	ALB	LDELRDEGKASSAK	Serum albumin ALB,Serum albumin (Fragment) ALB
542.3	1.04491e+08	2	1083.59	-0.0024	0.00011	1	ALB	YLYEIARR	Serum albumin (Fragment) ALB,Serum albumin ALB
564.852	1.8495e+07	2	1128.7	-0.0024	0.0015	1	ALB	KQTALVELVK	ALB protein,Serum albumin (Fragment) ALB,Serum albumin ALB
542.3	1.04491e+08	2	1083.59	-0.0024	0.00011	1	ALB	YLYEIARR	Serum albumin (Fragment) ALB,Serum albumin ALB
631.814	7.91724e+06	2	1262.62	-0.0024	0.00017	0	ALB	LGMFLYEYAR	Serum albumin (Fragment) ALB,Serum albumin ALB
714.369	2.56216e+07	3	2141.09	-0.0024	4e-07	2	ALB	ATKEQLKAVMDDFAAFVEK	Serum albumin (Fragment) ALB,ALB protein,Serum albumin ALB
568.839	1.40669e+08	4	2272.34	-0.0024	0.076	3	ALB	QTALVELVKHKPKATKEQLK	ALB protein,Serum albumin ALB,Serum albumin (Fragment) ALB
480.784	2.96935e+07	2	960.562	-0.0024	0.037	0	ALB	FQNALLVR	ALB protein,Serum albumin ALB,Serum albumin (Fragment) ALB
668.013	4.86021e+08	3	2002.03	-0.0024	1e-05	1	ALB	PFEDHVKLVNEVTEFAK	Serum albumin (Fragment) ALB,Serum albumin ALB,ALB protein
540.271	1.78596e+08	2	1079.54	-0.0024	0.0028	1	ALB	KDLGEENFK	ALB protein,Serum albumin ALB,Serum albumin (Fragment) ALB
503.608	1.3349e+08	3	1508.81	-0.0024	0.056	2	ALB	FGERAFKAWAVAR	Serum albumin ALB,Serum albumin (Fragment) ALB
678.052	2.40922e+07	3	2032.14	-0.0024	8e-06	2	ALB	YTKKVPQVSTPTLVEVSR	Serum albumin ALB,ALB protein,Serum albumin (Fragment) ALB
759.89	1.65522e+08	2	1518.78	-0.0024	6e-07	2	ALB	LDELRDEGKASSAK	Serum albumin ALB,Serum albumin (Fragment) ALB
594.334	4.73622e+07	2	1187.66	-0.0024	9.9e-05	0	ALB	VSTPTLVEVSR	Serum albumin ALB,ALB protein,Serum albumin (Fragment) ALB
754.894	5.65978e+08	2	1508.78	-0.0024	0.00082	0	ALB	YFYAPELLFFAK	Serum albumin (Fragment) ALB,Serum albumin ALB
550.969	686929	3	1650.89	-0.0024	4.6e-07	1	ALB	AEFAEVSKLVTDLTK	Serum albumin ALB,Serum albumin (Fragment) ALB
850.434	667796570	2	1699.86	-0.0024	0.0043	1	ALB	RHPYFYAPELLFF	Serum albumin (Fragment) ALB,Serum albumin ALB
540.271	1.36695e+08	2	1079.54	-0.0024	0.0012	1	ALB	KDLGEENFK	ALB protein,Serum albumin ALB,Serum albumin (Fragment) ALB
1023.54	8.1195e+06	2	2046.08	-0.0024	9e-07	0	ALB	VFDEFKPLVEEPQNLIK	Serum albumin (Fragment) ALB,ALB protein,Serum albumin ALB
705.349	1.8424e+07	2	1409.69	-0.0024	2.4e-05	0	ALB	FLGMFLYEYAR	Serum albumin (Fragment) ALB,Serum albumin ALB
740.957	3.80798e+07	2	1480.91	-0.0024	8.3e-08	2	ALB	QIKKQTALVELVK	Serum albumin (Fragment) ALB,ALB protein,Serum albumin ALB
636.301	6.85266e+08	2	1271.6	-0.0024	0.0048	0	ALB	VMDDFAAFVEK	ALB protein,Serum albumin ALB,Serum albumin (Fragment) ALB
540.337	4.7673e+07	3	1619	-0.0024	0.0023	2	ALB	KQTALVELVKHKPK	Serum albumin (Fragment) ALB,Serum albumin ALB,ALB protein
540.271	1.95125e+08	2	1079.54	-0.0024	0.00083	1	ALB	KDLGEENFK	Serum albumin (Fragment) ALB,Serum albumin ALB,ALB protein
587.844	4.79214e+06	2	1174.68	-0.0022	0.0044	0	ALB	PDYSVVLLLR	Serum albumin (Fragment) ALB,Serum albumin ALB
564.852	2.78176e+08	2	1128.7	-0.0022	0.0015	1	ALB	KQTALVELVK	ALB protein,Serum albumin (Fragment) ALB,Serum albumin ALB
564.852	2.78176e+08	2	1128.7	-0.0022	0.0015	1	ALB	KQTALVELVK	Serum albumin (Fragment) ALB,ALB protein,Serum albumin ALB
575.291	3.53809e+06	2	1149.58	-0.0022	4.7e-07	1	ALB	DAHKSEVAHR	ALB protein,Serum albumin ALB,Serum albumin (Fragment) ALB
518.289	3.81074e+07	2	1035.57	-0.0022	0.0065	1	ALB	AFKAWAVAR	Serum albumin (Fragment) ALB,Serum albumin ALB
573.292	8.13016e+06	2	1145.58	-0.0022	0.0054	2	ALB	LDELRDEGKA	Serum albumin (Fragment) ALB,Serum albumin ALB
688.892	3.35994e+07	2	1376.78	-0.0022	7.8e-05	1	ALB	VKLVNEVTEFAK	Serum albumin ALB,ALB protein,Serum albumin (Fragment) ALB
654.392	604299	2	1307.78	-0.0022	0.00014	2	ALB	HKPKATKEQLK	ALB protein,Serum albumin ALB,Serum albumin (Fragment) ALB
703.348	5.79753e+08	2	1405.69	-0.0022	0.00075	2	ALB	DELRDEGKASSAK	Serum albumin ALB,Serum albumin (Fragment) ALB
911.955	4.54514e+08	2	1822.9	-0.0022	1e-15	1	ALB	EQLKAVMDDFAAFVEK	ALB protein,Serum albumin (Fragment) ALB,Serum albumin ALB
470.727	3.07663e+07	2	940.448	-0.0022	0.037	0	ALB	DDNPNLPR	Serum albumin ALB,ALB protein,Serum albumin (Fragment) ALB
573.318	8.73379e+06	2	1145.63	-0.0022	2.5e-05	1	ALB	KSLHTLFGDK	ALB protein,Serum albumin (Fragment) ALB,Serum albumin ALB
526.287	2.86214e+07	2	1051.57	-0.0022	0.0005	1	ALB	AFKAWAVAR	Serum albumin (Fragment) ALB,Serum albumin ALB
573.292	8.13016e+06	2	1145.58	-0.0022	0.0054	2	ALB	LDELRDEGKA	Serum albumin (Fragment) ALB,Serum albumin ALB
759.89	1.08861e+08	2	1518.78	-0.0022	2.7e-07	2	ALB	LDELRDEGKASSAK	Serum albumin ALB,Serum albumin (Fragment) ALB
573.318	1.59925e+07	2	1145.63	-0.0022	0.00017	1	ALB	KSLHTLFGDK	Serum albumin ALB,Serum albumin (Fragment) ALB,ALB protein
626.831	289628813	2	1252.66	-0.0022	5.6e-09	1	ALB	FPKAEFAEVSK	Serum albumin (Fragment) ALB,Serum albumin ALB
920.96	7.95452e+08	2	1840.91	-0.0022	8.2e-08	1	ALB	EQLKAVMDDFAAFVEK	ALB protein,Serum albumin (Fragment) ALB,Serum albumin ALB
540.271	6.52599e+06	2	1079.54	-0.0022	0.0027	1	ALB	KDLGEENFK	ALB protein,Serum albumin (Fragment) ALB,Serum albumin ALB
756.424	654703	2	1511.84	-0.0022	1.3e-05	0	ALB	VPQVSTPTLVEVSR	ALB protein,Serum albumin (Fragment) ALB,Serum albumin ALB
606.347	5.74331e+07	2	1211.69	-0.0022	0.00073	2	ALB	KYLYEIARR	Serum albumin ALB,Serum albumin (Fragment) ALB
573.318	1.59925e+07	2	1145.63	-0.0022	0.00017	1	ALB	KSLHTLFGDK	ALB protein,Serum albumin (Fragment) ALB,Serum albumin ALB
571.349	3.87489e+07	2	1141.69	-0.0022	0.068	1	ALB	KLVAASQAALGL	Serum albumin (Fragment) ALB,ALB protein,Serum albumin ALB
409.539	4.4766e+07	3	1226.6	-0.0021	0.042	1	ALB	FKDLGEENFK	ALB protein,Serum albumin ALB,Serum albumin (Fragment) ALB
678.052	1.41063e+07	3	2032.14	-0.0021	4.3e-08	2	ALB	YTKKVPQVSTPTLVEVSR	ALB protein,Serum albumin (Fragment) ALB,Serum albumin ALB
469.235	5.02744e+08	3	1405.69	-0.0021	0.0088	2	ALB	DELRDEGKASSAK	Serum albumin (Fragment) ALB,Serum albumin ALB
501.277	3.7516e+06	3	1501.82	-0.0021	0.0001	1	ALB	FYAPELLFFAKR	Serum albumin ALB,Serum albumin (Fragment) ALB
547.317	5.23192e+06	3	1639.94	-0.0021	1.5e-05	1	ALB	KVPQVSTPTLVEVSR	Serum albumin (Fragment) ALB,ALB protein,Serum albumin ALB
772.704	1.18351e+07	3	2316.1	-0.0021	0.0082	1	ALB	NYAEAKDVFLGMFLYEYAR	Serum albumin (Fragment) ALB,Serum albumin ALB
547.265	1.14746e+07	3	1639.78	-0.0021	0.00018	0	ALB	DVFLGMFLYEYAR	Serum albumin ALB,Serum albumin (Fragment) ALB
633.669	3.32536e+07	3	1898.99	-0.0021	0.043	1	ALB	RHPYFYAPELLFFAK	Serum albumin ALB,Serum albumin (Fragment) ALB
550.969	2.66533e+07	3	1650.89	-0.0021	2.2e-05	1	ALB	AEFAEVSKLVTDLTK	Serum albumin (Fragment) ALB,Serum albumin ALB
550.969	2.20008e+08	3	1650.89	-0.0021	3.2e-06	1	ALB	AEFAEVSKLVTDLTK	Serum albumin ALB,Serum albumin (Fragment) ALB
678.052	6.28812e+06	3	2032.14	-0.0021	1.6e-05	2	ALB	YTKKVPQVSTPTLVEVSR	Serum albumin (Fragment) ALB,ALB protein,Serum albumin ALB
867.103	7.22941e+07	3	2599.3	-0.0021	3.2e-06	1	ALB	QNCELFEQLGEYKFQNALLVR	Serum albumin (Fragment) ALB,Serum albumin ALB,ALB protein
590.971	4.98834e+07	3	1770.9	-0.0021	0.004	1	ALB	RHPYFYAPELLFFA	Serum albumin (Fragment) ALB,Serum albumin ALB
550.969	2.40942e+07	3	1650.89	-0.0021	5.2e-06	1	ALB	AEFAEVSKLVTDLTK	Serum albumin (Fragment) ALB,Serum albumin ALB
555.632	2.29614e+08	3	1664.88	-0.0021	7.4e-06	1	ALB	YFYAPELLFFAKR	Serum albumin ALB,Serum albumin (Fragment) ALB
501.277	3.64964e+07	3	1501.82	-0.0021	5.9e-06	1	ALB	FYAPELLFFAKR	Serum albumin (Fragment) ALB,Serum albumin ALB
684.731	8.03354e+07	3	2052.18	-0.0021	4.6e-07	2	ALB	KVPQVSTPTLVEVSRNLGK	Serum albumin ALB,ALB protein,Serum albumin (Fragment) ALB
492.291	187556678	2	983.577	-0.002	0.00094	0	ALB	QTALVELVK	Serum albumin (Fragment) ALB,ALB protein,Serum albumin ALB
440.723	1.3399e+08	2	880.441	-0.002	0.015	0	ALB	AEFAEVSK	Serum albumin (Fragment) ALB,Serum albumin ALB
575.291	796018	2	1149.58	-0.002	0.0021	1	ALB	DAHKSEVAHR	Serum albumin ALB,ALB protein,Serum albumin (Fragment) ALB
501.262	1.17902e+08	4	2002.03	-0.002	0.0013	1	ALB	PFEDHVKLVNEVTEFAK	Serum albumin (Fragment) ALB,Serum albumin ALB,ALB protein
542.3	7.41764e+07	2	1083.59	-0.002	0.00078	1	ALB	YLYEIARR	Serum albumin (Fragment) ALB,Serum albumin ALB
749.376	4.39612e+06	2	1497.75	-0.002	0.00036	0	ALB	FSALEVDETYVPK	ALB protein,Serum albumin (Fragment) ALB,Serum albumin ALB
638.842	2.80842e+06	2	1276.68	-0.002	1.3e-05	0	ALB	LPSLAADFVESK	Serum albumin ALB,Serum albumin (Fragment) ALB
606.347	2.4252e+07	2	1211.69	-0.002	0.0087	2	ALB	KYLYEIARR	Serum albumin (Fragment) ALB,Serum albumin ALB
673.362	3.34426e+08	2	1345.72	-0.002	4.1e-07	0	ALB	FYAPELLFFAK	Serum albumin ALB,Serum albumin (Fragment) ALB
480.784	47254184	2	960.562	-0.002	0.0063	0	ALB	FQNALLVR	ALB protein,Serum albumin ALB,Serum albumin (Fragment) ALB
594.334	1.89462e+08	2	1187.66	-0.002	0.00028	0	ALB	VSTPTLVEVSR	Serum albumin (Fragment) ALB,ALB protein,Serum albumin ALB
575.291	336306	2	1149.58	-0.002	2.5e-06	1	ALB	DAHKSEVAHR	Serum albumin ALB,Serum albumin (Fragment) ALB,ALB protein
742.421	1.07598e+08	2	1483.84	-0.002	0.00057	1	ALB	KVPQVSTPTLVEVS	ALB protein,Serum albumin ALB,Serum albumin (Fragment) ALB
500.805	1.43586e+08	2	1000.6	-0.002	0.02	0	ALB	QTALVELVK	ALB protein,Serum albumin ALB,Serum albumin (Fragment) ALB
606.347	2.33964e+07	2	1211.69	-0.002	0.067	2	ALB	KYLYEIARR	Serum albumin (Fragment) ALB,Serum albumin ALB
475.504	5.76689e+07	4	1898.99	-0.002	0.017	1	ALB	RHPYFYAPELLFFAK	Serum albumin (Fragment) ALB,Serum albumin ALB
606.347	8.30958e+06	2	1211.69	-0.002	0.0099	2	ALB	KYLYEIARR	Serum albumin ALB,Serum albumin (Fragment) ALB
722.324	1.99066e+07	2	1443.64	-0.002	2.9e-05	0	ALB	YICENQDSISSK	Serum albumin ALB,Serum albumin (Fragment) ALB
514.529	7.00351e+06	4	2055.09	-0.002	0.0015	2	ALB	RHPYFYAPELLFFAKR	Serum albumin ALB,Serum albumin (Fragment) ALB
373.481	1.08203e+08	4	1490.9	-0.002	0.078	1	ALB	QTALVELVKHKPK	Serum albumin ALB,Serum albumin (Fragment) ALB,ALB protein
1071.05	2.52283e+07	2	2141.09	-0.002	4.1e-09	2	ALB	ATKEQLKAVMDDFAAFVEK	ALB protein,Serum albumin (Fragment) ALB,Serum albumin ALB
550.969	2.68522e+07	3	1650.89	-0.0018	5.7e-05	1	ALB	AEFAEVSKLVTDLTK	Serum albumin ALB,Serum albumin (Fragment) ALB
740.958	1.59949e+08	2	1480.91	-0.0018	2.6e-07	2	ALB	QIKKQTALVELVK	Serum albumin (Fragment) ALB,ALB protein,Serum albumin ALB
575.291	2.16259e+06	2	1149.58	-0.0018	1.9e-05	1	ALB	DAHKSEVAHR	Serum albumin ALB,ALB protein,Serum albumin (Fragment) ALB
540.271	3.0923e+07	2	1079.54	-0.0018	0.00028	1	ALB	KDLGEENFK	Serum albumin (Fragment) ALB,ALB protein,Serum albumin ALB
673.362	1.95034e+08	2	1345.72	-0.0018	1.7e-05	0	ALB	FYAPELLFFAK	Serum albumin ALB,Serum albumin (Fragment) ALB
740.958	1.38992e+07	2	1480.91	-0.0018	0.001	2	ALB	QIKKQTALVELVK	ALB protein,Serum albumin ALB,Serum albumin (Fragment) ALB
383.863	1.14041e+06	3	1149.57	-0.0018	0.0017	1	ALB	DAHKSEVAHR	Serum albumin (Fragment) ALB,Serum albumin ALB,ALB protein
579.649	1.67068e+07	3	1736.93	-0.0018	1.6e-06	2	ALB	LSQRFPKAEFAEVSK	Serum albumin (Fragment) ALB,Serum albumin ALB
507.302	2.02423e+08	2	1013.6	-0.0018	0.019	0	ALB	LVAASQAALGL	ALB protein,Serum albumin (Fragment) ALB,Serum albumin ALB
656.374	4.63773e+07	2	1311.74	-0.0018	3.6e-05	0	ALB	HPDYSVVLLLR	Serum albumin (Fragment) ALB,Serum albumin ALB
751.413	4.92876e+07	2	1501.82	-0.0018	2.9e-07	1	ALB	FYAPELLFFAKR	Serum albumin (Fragment) ALB,Serum albumin ALB
506.93	12382253135	3	1518.77	-0.0018	0.00014	2	ALB	LDELRDEGKASSAK	Serum albumin (Fragment) ALB,Serum albumin ALB
613.805	2.35398e+08	2	1226.6	-0.0018	1.7e-05	1	ALB	FKDLGEENFK	Serum albumin ALB,Serum albumin (Fragment) ALB,ALB protein
673.362	1.46208e+08	2	1345.72	-0.0018	4.6e-07	0	ALB	FYAPELLFFAK	Serum albumin (Fragment) ALB,Serum albumin ALB
633.669	2.04081e+07	3	1898.99	-0.0018	0.0075	1	ALB	RHPYFYAPELLFFAK	Serum albumin (Fragment) ALB,Serum albumin ALB
351.194	1.03577e+07	3	1051.57	-0.0018	0.056	1	ALB	AFKAWAVAR	Serum albumin ALB,Serum albumin (Fragment) ALB
440.723	1631307026	2	880.441	-0.0018	0.0035	0	ALB	AEFAEVSK	Serum albumin ALB,Serum albumin (Fragment) ALB
501.284	4.52915e+06	2	1001.56	-0.0018	0.0068	0	ALB	TPTLVEVSR	Serum albumin ALB,ALB protein,Serum albumin (Fragment) ALB
581.636	8.94767e+08	3	1742.89	-0.0018	7.8e-05	0	ALB	HPYFYAPELLFFAK	Serum albumin (Fragment) ALB,Serum albumin ALB
636.302	4.72651e+07	2	1271.6	-0.0018	0.0011	0	ALB	VMDDFAAFVEK	ALB protein,Serum albumin (Fragment) ALB,Serum albumin ALB
432.906	7.01889e+07	3	1296.7	-0.0018	0.0011	1	ALB	LAKTYETTLEK	Serum albumin (Fragment) ALB,Serum albumin ALB
579.649	3.76117e+06	3	1736.93	-0.0018	3e-06	2	ALB	LSQRFPKAEFAEVSK	Serum albumin (Fragment) ALB,Serum albumin ALB
540.271	6.98619e+07	2	1079.54	-0.0018	0.0024	1	ALB	KDLGEENFK	ALB protein,Serum albumin (Fragment) ALB,Serum albumin ALB
594.334	9.7346e+07	2	1187.66	-0.0018	8.7e-05	0	ALB	VSTPTLVEVSR	ALB protein,Serum albumin (Fragment) ALB,Serum albumin ALB
679.818	649935	2	1358.63	-0.0018	0.0068	0	ALB	AVMDDFAAFVEK	ALB protein,Serum albumin ALB,Serum albumin (Fragment) ALB
383.863	4.19629e+07	3	1149.57	-0.0018	7.9e-06	1	ALB	DAHKSEVAHR	Serum albumin (Fragment) ALB,Serum albumin ALB,ALB protein
555.632	1.02885e+07	3	1664.88	-0.0018	0.0013	1	ALB	YFYAPELLFFAKR	Serum albumin (Fragment) ALB,Serum albumin ALB
506.93	1.29286e+08	3	1518.77	-0.0018	0.0006	2	ALB	LDELRDEGKASSAK	Serum albumin ALB,Serum albumin (Fragment) ALB
510.292	1.63616e+08	2	1019.58	-0.0018	0.00011	1	ALB	AFKAWAVAR	Serum albumin ALB,Serum albumin (Fragment) ALB
507.794	2.32452e+08	2	1014.58	-0.0018	0.069	0	ALB	LVAASQAALGL	Serum albumin ALB,Serum albumin (Fragment) ALB,ALB protein
606.348	2.5955e+07	2	1211.69	-0.0018	0.0031	2	ALB	KYLYEIARR	Serum albumin (Fragment) ALB,Serum albumin ALB
759.891	2.34862e+08	2	1518.78	-0.0018	8.6e-08	2	ALB	LDELRDEGKASSAK	Serum albumin ALB,Serum albumin (Fragment) ALB
636.302	1.41071e+07	2	1271.6	-0.0018	0.0014	0	ALB	VMDDFAAFVEK	Serum albumin (Fragment) ALB,ALB protein,Serum albumin ALB
679.818	3.22947e+07	2	1358.63	-0.0016	2.5e-05	0	ALB	AVMDDFAAFVEK	ALB protein,Serum albumin ALB,Serum albumin (Fragment) ALB
673.362	6.04956e+06	2	1345.72	-0.0016	2.3e-06	0	ALB	FYAPELLFFAK	Serum albumin (Fragment) ALB,Serum albumin ALB
626.831	1.85968e+08	2	1252.66	-0.0016	3.8e-08	1	ALB	FPKAEFAEVSK	Serum albumin (Fragment) ALB,Serum albumin ALB
526.287	3.85097e+07	2	1051.57	-0.0016	0.00046	1	ALB	AFKAWAVAR	Serum albumin (Fragment) ALB,Serum albumin ALB
492.747	1430333768	2	984.488	-0.0016	0.032	0	ALB	TYETTLEK	Serum albumin (Fragment) ALB,Serum albumin ALB
613.805	1.45413e+06	2	1226.6	-0.0016	0.041	1	ALB	FKDLGEENFK	Serum albumin (Fragment) ALB,Serum albumin ALB,ALB protein
507.302	5.24688e+06	2	1013.6	-0.0016	0.011	0	ALB	LVAASQAALGL	Serum albumin ALB,ALB protein,Serum albumin (Fragment) ALB
613.805	1.56441e+07	2	1226.6	-0.0016	0.0044	1	ALB	FKDLGEENFK	Serum albumin (Fragment) ALB,ALB protein,Serum albumin ALB
518.768	4.01655e+06	2	1036.53	-0.0016	0.0063	0	ALB	VNEVTEFAK	ALB protein,Serum albumin (Fragment) ALB,Serum albumin ALB
820.472	1.36963e+08	2	1639.94	-0.0016	8.1e-07	1	ALB	KVPQVSTPTLVEVSR	Serum albumin (Fragment) ALB,ALB protein,Serum albumin ALB
514.046	8.36557e+06	4	2053.16	-0.0016	0.003	2	ALB	KVPQVSTPTLVEVSRNLGK	Serum albumin ALB,ALB protein,Serum albumin (Fragment) ALB
679.818	7.01083e+07	2	1358.63	-0.0016	0.0017	0	ALB	AVMDDFAAFVEK	ALB protein,Serum albumin (Fragment) ALB,Serum albumin ALB
586.767	3.26726e+07	2	1172.53	-0.0016	0.0012	0	ALB	MDDFAAFVEK	ALB protein,Serum albumin ALB,Serum albumin (Fragment) ALB
409.242	990675	2	817.477	-0.0016	0.07	1	ALB	ATKEQLK	Serum albumin ALB,Serum albumin (Fragment) ALB,ALB protein
553.297	1.01019e+08	2	1105.59	-0.0016	2.7e-07	1	ALB	PKAEFAEVSK	Serum albumin ALB,Serum albumin (Fragment) ALB
575.291	370271	2	1149.58	-0.0016	0.00027	1	ALB	DAHKSEVAHR	Serum albumin ALB,ALB protein,Serum albumin (Fragment) ALB
594.334	9.05497e+07	2	1187.66	-0.0016	0.0004	0	ALB	VSTPTLVEVSR	ALB protein,Serum albumin ALB,Serum albumin (Fragment) ALB
613.805	1.61231e+08	2	1226.6	-0.0016	3.4e-05	1	ALB	FKDLGEENFK	ALB protein,Serum albumin (Fragment) ALB,Serum albumin ALB
648.855	6.6932e+07	2	1296.7	-0.0016	9.1e-06	1	ALB	LAKTYETTLEK	Serum albumin (Fragment) ALB,Serum albumin ALB
928.958	1.98971e+08	2	1856.91	-0.0016	1.2e-05	1	ALB	EQLKAVMDDFAAFVEK	ALB protein,Serum albumin ALB,Serum albumin (Fragment) ALB
540.271	2.14614e+07	2	1079.54	-0.0016	0.0077	1	ALB	KDLGEENFK	Serum albumin (Fragment) ALB,ALB protein,Serum albumin ALB
772.384	1.13265e+07	2	1543.76	-0.0016	0.0048	0	ALB	HPYFYAPELLFF	Serum albumin (Fragment) ALB,Serum albumin ALB
751.413	1.13659e+08	2	1501.82	-0.0016	2.6e-08	1	ALB	FYAPELLFFAKR	Serum albumin (Fragment) ALB,Serum albumin ALB
492.291	800228	2	983.577	-0.0016	0.01	0	ALB	QTALVELVK	ALB protein,Serum albumin ALB,Serum albumin (Fragment) ALB
673.362	1.64843e+08	2	1345.72	-0.0016	1.1e-06	0	ALB	FYAPELLFFAK	Serum albumin (Fragment) ALB,Serum albumin ALB
673.362	6.04956e+06	2	1345.72	-0.0016	2.3e-06	0	ALB	FYAPELLFFAK	Serum albumin (Fragment) ALB,Serum albumin ALB
464.25	3.4129e+06	2	927.493	-0.0016	0.075	0	ALB	YLYEIAR	Serum albumin ALB,Serum albumin (Fragment) ALB
592.313	2.87749e+07	2	1183.62	-0.0016	0.0083	1	ALB	AKTYETTLEK	Serum albumin (Fragment) ALB,Serum albumin ALB
722.324	8.74223e+06	2	1443.64	-0.0016	3.6e-05	0	ALB	YICENQDSISSK	Serum albumin ALB,Serum albumin (Fragment) ALB
980.894	9.5779e+07	2	1960.78	-0.0016	0.00063	1	ALB	TYGEMADCCAKQEPER	ALB protein,Serum albumin (Fragment) ALB,Serum albumin ALB
688.892	196235653	2	1376.78	-0.0016	2.4e-05	1	ALB	VKLVNEVTEFAK	Serum albumin (Fragment) ALB,ALB protein,Serum albumin ALB
436.598	506131	3	1307.78	-0.0015	0.0051	2	ALB	HKPKATKEQLK	Serum albumin ALB,ALB protein,Serum albumin (Fragment) ALB
567.292	1.06509e+07	3	1699.86	-0.0015	8.6e-06	1	ALB	RHPYFYAPELLFF	Serum albumin (Fragment) ALB,Serum albumin ALB
497.639	1.89527e+08	3	1490.9	-0.0015	0.0056	1	ALB	QTALVELVKHKPK	ALB protein,Serum albumin (Fragment) ALB,Serum albumin ALB
432.906	1.18218e+07	3	1296.7	-0.0015	0.0094	1	ALB	LAKTYETTLEK	Serum albumin ALB,Serum albumin (Fragment) ALB
541.934	1.78086e+06	3	1623.79	-0.0015	3.8e-06	0	ALB	DVFLGMFLYEYAR	Serum albumin ALB,Serum albumin (Fragment) ALB
489.952	7.9828e+06	3	1467.84	-0.0015	8.2e-06	1	ALB	RHPDYSVVLLLR	Serum albumin (Fragment) ALB,Serum albumin ALB
547.645	4.34568e+08	3	1640.92	-0.0015	4.7e-05	1	ALB	KVPQVSTPTLVEVSR	Serum albumin ALB,ALB protein,Serum albumin (Fragment) ALB
756.424	9.6657e+07	2	1511.84	-0.0014	4.5e-08	0	ALB	VPQVSTPTLVEVSR	ALB protein,Serum albumin ALB,Serum albumin (Fragment) ALB
560.829	1.29949e+07	2	1120.65	-0.0014	0.0039	1	ALB	PELLFFAKR	Serum albumin ALB,Serum albumin (Fragment) ALB
825.95	1.42674e+07	2	1650.89	-0.0014	4.8e-05	1	ALB	AEFAEVSKLVTDLTK	Serum albumin (Fragment) ALB,Serum albumin ALB
638.842	1.01463e+07	2	1276.68	-0.0014	7.1e-05	0	ALB	LPSLAADFVESK	Serum albumin (Fragment) ALB,Serum albumin ALB
706.89	8.90245e+06	2	1412.77	-0.0014	6.2e-07	0	ALB	PQVSTPTLVEVSR	Serum albumin (Fragment) ALB,ALB protein,Serum albumin ALB
614.298	3.20258e+07	2	1227.59	-0.0014	2.6e-06	1	ALB	FKDLGEENFK	Serum albumin (Fragment) ALB,ALB protein,Serum albumin ALB
510.292	143628281	2	1019.58	-0.0014	0.005	1	ALB	AFKAWAVAR	Serum albumin ALB,Serum albumin (Fragment) ALB
751.413	2.90248e+07	2	1501.82	-0.0014	0.00017	1	ALB	FYAPELLFFAKR	Serum albumin ALB,Serum albumin (Fragment) ALB
749.471	3.1894e+06	2	1497.94	-0.0014	0.0013	2	ALB	QIKKQTALVELVK	ALB protein,Serum albumin (Fragment) ALB,Serum albumin ALB
675.842	8.27247e+06	2	1350.68	-0.0014	0.0023	0	ALB	SALEVDETYVPK	Serum albumin ALB,ALB protein,Serum albumin (Fragment) ALB
500.805	767869	2	1000.6	-0.0014	0.076	0	ALB	QTALVELVK	ALB protein,Serum albumin (Fragment) ALB,Serum albumin ALB
492.747	1592143569	2	984.488	-0.0014	0.074	0	ALB	TYETTLEK	Serum albumin (Fragment) ALB,Serum albumin ALB
594.334	2.79228e+07	2	1187.66	-0.0014	0.00084	0	ALB	VSTPTLVEVSR	Serum albumin (Fragment) ALB,ALB protein,Serum albumin ALB
507.302	1.30998e+07	2	1013.6	-0.0014	0.057	0	ALB	LVAASQAALGL	Serum albumin (Fragment) ALB,ALB protein,Serum albumin ALB
553.297	1.30639e+08	2	1105.59	-0.0014	3.5e-07	1	ALB	PKAEFAEVSK	Serum albumin ALB,Serum albumin (Fragment) ALB
540.271	9.97268e+06	2	1079.54	-0.0014	0.0012	1	ALB	KDLGEENFK	ALB protein,Serum albumin (Fragment) ALB,Serum albumin ALB
542.3	9.95794e+07	2	1083.59	-0.0014	9.8e-05	1	ALB	YLYEIARR	Serum albumin ALB,Serum albumin (Fragment) ALB
812.397	2.1044e+06	2	1623.79	-0.0014	0.023	0	ALB	DVFLGMFLYEYAR	Serum albumin ALB,Serum albumin (Fragment) ALB
754.883	9.12786e+06	2	1508.76	-0.0014	0.00022	0	ALB	VFLGMFLYEYAR	Serum albumin (Fragment) ALB,Serum albumin ALB
575.291	1.23225e+06	2	1149.58	-0.0014	9.7e-08	1	ALB	DAHKSEVAHR	ALB protein,Serum albumin ALB,Serum albumin (Fragment) ALB
480.784	2.87581e+08	2	960.562	-0.0014	0.042	0	ALB	FQNALLVR	ALB protein,Serum albumin ALB,Serum albumin (Fragment) ALB
842.469	1.25719e+08	2	1683.93	-0.0014	0.00036	0	ALB	EFKPLVEEPQNLIK	Serum albumin ALB,ALB protein,Serum albumin (Fragment) ALB
751.413	313522903	2	1501.82	-0.0014	1.6e-06	1	ALB	FYAPELLFFAKR	Serum albumin (Fragment) ALB,Serum albumin ALB
621.774	3.58245e+07	2	1242.54	-0.0014	0.0017	0	ALB	EFNAETFTFH	Serum albumin (Fragment) ALB,Serum albumin ALB,ALB protein
409.242	1.5447e+06	2	817.477	-0.0014	0.07	1	ALB	ATKEQLK	Serum albumin (Fragment) ALB,ALB protein,Serum albumin ALB
518.297	3.7101e+07	2	1035.59	-0.0014	0.0071	0	ALB	APELLFFAK	Serum albumin ALB,Serum albumin (Fragment) ALB
540.271	9.97268e+06	2	1079.54	-0.0014	0.0012	1	ALB	KDLGEENFK	Serum albumin (Fragment) ALB,Serum albumin ALB,ALB protein
621.774	2.16066e+07	2	1242.54	-0.0014	5.8e-05	0	ALB	EFNAETFTFH	ALB protein,Serum albumin ALB,Serum albumin (Fragment) ALB
409.242	8.26961e+06	2	817.477	-0.0014	0.0094	1	ALB	ATKEQLK	Serum albumin ALB,ALB protein,Serum albumin (Fragment) ALB
409.242	1.5447e+06	2	817.477	-0.0014	0.07	1	ALB	ATKEQLK	ALB protein,Serum albumin (Fragment) ALB,Serum albumin ALB
501.782	9.85013e+07	2	1002.56	-0.0014	0.006	1	ALB	TPVSDRVTK	ALB protein,Serum albumin (Fragment) ALB,Serum albumin ALB
537.774	3006022862	2	1074.54	-0.0014	0.00081	1	ALB	LDELRDEGK	Serum albumin ALB,Serum albumin (Fragment) ALB
673.363	8.29604e+07	2	1345.72	-0.0014	1.1e-06	0	ALB	FYAPELLFFAK	Serum albumin ALB,Serum albumin (Fragment) ALB
626.832	4.90468e+08	2	1252.66	-0.0014	0.039	1	ALB	FPKAEFAEVSK	Serum albumin (Fragment) ALB,Serum albumin ALB
613.805	9.28719e+07	2	1226.6	-0.0014	0.0003	1	ALB	FKDLGEENFK	ALB protein,Serum albumin (Fragment) ALB,Serum albumin ALB
652.376	3.0209e+08	2	1303.75	-0.0014	1.2e-06	1	ALB	AEVSKLVTDLTK	Serum albumin ALB,Serum albumin (Fragment) ALB
749.471	2.38084e+08	2	1497.94	-0.0014	0.0028	2	ALB	QIKKQTALVELVK	Serum albumin (Fragment) ALB,ALB protein,Serum albumin ALB
510.292	6.18198e+07	2	1019.58	-0.0014	9.7e-05	1	ALB	AFKAWAVAR	Serum albumin (Fragment) ALB,Serum albumin ALB
383.863	531768	3	1149.57	-0.0012	0.08	1	ALB	DAHKSEVAHR	Serum albumin ALB,Serum albumin (Fragment) ALB,ALB protein
492.292	1.17978e+07	2	983.577	-0.0012	0.00073	0	ALB	QTALVELVK	ALB protein,Serum albumin (Fragment) ALB,Serum albumin ALB
575.291	311020	2	1149.58	-0.0012	2.4e-05	1	ALB	DAHKSEVAHR	ALB protein,Serum albumin (Fragment) ALB,Serum albumin ALB
383.863	4.46056e+06	3	1149.57	-0.0012	0.04	1	ALB	DAHKSEVAHR	ALB protein,Serum albumin ALB,Serum albumin (Fragment) ALB
675.842	9.10105e+06	2	1350.68	-0.0012	0.0037	0	ALB	SALEVDETYVPK	Serum albumin ALB,ALB protein,Serum albumin (Fragment) ALB
506.93	1.3919e+08	3	1518.77	-0.0012	0.016	2	ALB	LDELRDEGKASSAK	Serum albumin (Fragment) ALB,Serum albumin ALB
608.306	1.10222e+08	3	1822.9	-0.0012	5.3e-05	1	ALB	EQLKAVMDDFAAFVEK	Serum albumin ALB,Serum albumin (Fragment) ALB,ALB protein
514.529	2.46925e+07	4	2055.09	-0.0012	7.6e-07	2	ALB	RHPYFYAPELLFFAKR	Serum albumin ALB,Serum albumin (Fragment) ALB
565.344	3.93174e+06	2	1129.68	-0.0012	0.033	1	ALB	KQTALVELVK	Serum albumin ALB,ALB protein,Serum albumin (Fragment) ALB
685.703	8.84865e+06	3	2055.1	-0.0012	1.1e-07	2	ALB	RHPYFYAPELLFFAKR	Serum albumin (Fragment) ALB,Serum albumin ALB
575.31	12338340	2	1149.61	-0.0012	0.001	0	ALB	LVNEVTEFAK	Serum albumin ALB,ALB protein,Serum albumin (Fragment) ALB
623.698	3.83946e+06	3	1869.08	-0.0012	0.00014	2	ALB	TKKVPQVSTPTLVEVSR	ALB protein,Serum albumin ALB,Serum albumin (Fragment) ALB
772.384	6.76311e+06	2	1543.76	-0.0012	0.0012	0	ALB	HPYFYAPELLFF	Serum albumin (Fragment) ALB,Serum albumin ALB
685.06	9.19199e+06	3	2053.16	-0.0012	1.5e-07	2	ALB	KVPQVSTPTLVEVSRNLGK	ALB protein,Serum albumin ALB,Serum albumin (Fragment) ALB
501.782	5.87505e+08	2	1002.56	-0.0012	0.0014	1	ALB	TPVSDRVTK	ALB protein,Serum albumin (Fragment) ALB,Serum albumin ALB
636.302	2.08234e+07	2	1271.6	-0.0012	0.0015	0	ALB	VMDDFAAFVEK	Serum albumin (Fragment) ALB,ALB protein,Serum albumin ALB
383.863	2.42113e+07	3	1149.57	-0.0012	1.6e-05	1	ALB	DAHKSEVAHR	Serum albumin (Fragment) ALB,ALB protein,Serum albumin ALB
547.645	3.63662e+08	3	1640.92	-0.0012	3.6e-06	1	ALB	KVPQVSTPTLVEVSR	Serum albumin ALB,ALB protein,Serum albumin (Fragment) ALB
501.782	5.87505e+08	2	1002.56	-0.0012	0.0014	1	ALB	TPVSDRVTK	Serum albumin (Fragment) ALB,Serum albumin ALB,ALB protein
383.863	2.69026e+07	3	1149.57	-0.0012	3.5e-05	1	ALB	DAHKSEVAHR	Serum albumin ALB,Serum albumin (Fragment) ALB,ALB protein
1150.56	4.10855e+07	2	2300.1	-0.0012	1.8e-08	1	ALB	NYAEAKDVFLGMFLYEYAR	Serum albumin ALB,Serum albumin (Fragment) ALB
383.863	4.46056e+06	3	1149.57	-0.0012	0.04	1	ALB	DAHKSEVAHR	Serum albumin ALB,ALB protein,Serum albumin (Fragment) ALB
575.311	4.23785e+07	2	1149.61	-0.0012	0.0006	0	ALB	LVNEVTEFAK	ALB protein,Serum albumin (Fragment) ALB,Serum albumin ALB
510.292	6.42277e+06	2	1019.58	-0.0012	2.1e-05	1	ALB	AFKAWAVAR	Serum albumin ALB,Serum albumin (Fragment) ALB
656.374	2.46174e+07	2	1311.74	-0.0012	8.3e-06	0	ALB	HPDYSVVLLLR	Serum albumin (Fragment) ALB,Serum albumin ALB
474.774	159206949	2	948.541	-0.0012	0.0057	1	ALB	FKAWAVAR	Serum albumin ALB,Serum albumin (Fragment) ALB
1150.56	5.46877e+07	2	2300.1	-0.0012	1.3e-08	1	ALB	NYAEAKDVFLGMFLYEYAR	Serum albumin ALB,Serum albumin (Fragment) ALB
507.303	9.89024e+06	2	1013.6	-0.001	0.027	0	ALB	LVAASQAALGL	Serum albumin (Fragment) ALB,ALB protein,Serum albumin ALB
631.815	2.40329e+07	2	1262.62	-0.001	0.00096	0	ALB	LGMFLYEYAR	Serum albumin ALB,Serum albumin (Fragment) ALB
656.374	2.08967e+07	2	1311.74	-0.001	3.1e-05	0	ALB	HPDYSVVLLLR	Serum albumin (Fragment) ALB,Serum albumin ALB
594.335	8.14445e+07	2	1187.66	-0.001	0.00018	0	ALB	VSTPTLVEVSR	ALB protein,Serum albumin ALB,Serum albumin (Fragment) ALB
510.292	120139983	2	1019.58	-0.001	0.00012	1	ALB	AFKAWAVAR	Serum albumin (Fragment) ALB,Serum albumin ALB
501.782	1.41407e+08	2	1002.56	-0.001	0.0049	1	ALB	TPVSDRVTK	Serum albumin ALB,Serum albumin (Fragment) ALB,ALB protein
911.955	1.30079e+07	2	1822.9	-0.001	1.1e-15	1	ALB	EQLKAVMDDFAAFVEK	Serum albumin (Fragment) ALB,ALB protein,Serum albumin ALB
480.784	1.78346e+07	2	960.562	-0.001	0.0055	0	ALB	FQNALLVR	Serum albumin (Fragment) ALB,Serum albumin ALB,ALB protein
749.471	7.64707e+06	2	1497.94	-0.001	0.02	2	ALB	QIKKQTALVELVK	ALB protein,Serum albumin ALB,Serum albumin (Fragment) ALB
777.948	1.67413e+07	2	1554.89	-0.001	0.00077	0	ALB	FKPLVEEPQNLIK	Serum albumin ALB,ALB protein,Serum albumin (Fragment) ALB
507.303	8.59968e+06	2	1013.6	-0.001	0.066	0	ALB	LVAASQAALGL	Serum albumin (Fragment) ALB,ALB protein,Serum albumin ALB
614.298	6.66009e+06	2	1227.59	-0.001	9.2e-05	1	ALB	FKDLGEENFK	ALB protein,Serum albumin ALB,Serum albumin (Fragment) ALB
565.345	1.4628e+07	2	1129.68	-0.001	0.00024	1	ALB	KQTALVELVK	Serum albumin (Fragment) ALB,Serum albumin ALB,ALB protein
470.727	2.72488e+07	2	940.448	-0.001	0.034	0	ALB	DDNPNLPR	Serum albumin ALB,ALB protein,Serum albumin (Fragment) ALB
594.335	8.14445e+07	2	1187.66	-0.001	0.00018	0	ALB	VSTPTLVEVSR	Serum albumin (Fragment) ALB,Serum albumin ALB,ALB protein
621.774	3.63387e+07	2	1242.54	-0.001	0.00015	0	ALB	EFNAETFTFH	Serum albumin (Fragment) ALB,ALB protein,Serum albumin ALB
470.727	6.46431e+06	2	940.448	-0.001	0.042	0	ALB	DDNPNLPR	Serum albumin (Fragment) ALB,Serum albumin ALB,ALB protein
440.724	100623826	2	880.441	-0.001	0.032	0	ALB	AEFAEVSK	Serum albumin (Fragment) ALB,Serum albumin ALB
409.242	530672	2	817.477	-0.001	0.019	1	ALB	ATKEQLK	Serum albumin (Fragment) ALB,Serum albumin ALB,ALB protein
553.297	4.80257e+07	2	1105.59	-0.001	6.9e-05	1	ALB	PKAEFAEVSK	Serum albumin (Fragment) ALB,Serum albumin ALB
544.8	2.16118e+08	2	1088.59	-0.001	0.002	0	ALB	STPTLVEVSR	ALB protein,Serum albumin (Fragment) ALB,Serum albumin ALB
518.297	3.51357e+07	2	1035.59	-0.001	0.00066	0	ALB	APELLFFAK	Serum albumin (Fragment) ALB,Serum albumin ALB
575.291	515705	2	1149.58	-0.001	0.029	1	ALB	DAHKSEVAHR	ALB protein,Serum albumin ALB,Serum albumin (Fragment) ALB
756.424	1.69974e+07	2	1511.84	-0.001	0.0094	0	ALB	VPQVSTPTLVEVSR	ALB protein,Serum albumin ALB,Serum albumin (Fragment) ALB
464.25	1.20985e+07	2	927.493	-0.001	0.095	0	ALB	YLYEIAR	Serum albumin ALB,Serum albumin (Fragment) ALB
409.242	9.24584e+06	2	817.477	-0.001	0.0099	1	ALB	ATKEQLK	ALB protein,Serum albumin (Fragment) ALB,Serum albumin ALB
409.242	530672	2	817.477	-0.001	0.019	1	ALB	ATKEQLK	Serum albumin (Fragment) ALB,Serum albumin ALB,ALB protein
829.38	1.31212e+07	2	1657.75	-0.001	2.8e-05	0	ALB	QNCELFEQLGEYK	ALB protein,Serum albumin (Fragment) ALB,Serum albumin ALB
614.298	1.31496e+07	2	1227.59	-0.001	5.1e-05	1	ALB	FKDLGEENFK	Serum albumin ALB,Serum albumin (Fragment) ALB,ALB protein
594.335	6.87695e+07	2	1187.66	-0.001	0.00066	0	ALB	VSTPTLVEVSR	Serum albumin ALB,ALB protein,Serum albumin (Fragment) ALB
788.898	2.07795e+07	2	1576.79	-0.001	0.00083	0	ALB	VFDEFKPLVEEPQ	ALB protein,Serum albumin (Fragment) ALB,Serum albumin ALB
480.784	3.49309e+08	2	960.562	-0.001	0.013	0	ALB	FQNALLVR	ALB protein,Serum albumin ALB,Serum albumin (Fragment) ALB
501.782	1.41407e+08	2	1002.56	-0.001	0.0049	1	ALB	TPVSDRVTK	Serum albumin (Fragment) ALB,Serum albumin ALB,ALB protein
480.784	1.27358e+08	2	960.562	-0.001	0.02	0	ALB	FQNALLVR	Serum albumin ALB,ALB protein,Serum albumin (Fragment) ALB
510.292	120139983	2	1019.58	-0.001	0.00012	1	ALB	AFKAWAVAR	Serum albumin ALB,Serum albumin (Fragment) ALB
759.891	1.77069e+08	2	1518.78	-0.001	1.2e-07	2	ALB	LDELRDEGKASSAK	Serum albumin (Fragment) ALB,Serum albumin ALB
638.842	1.71245e+07	2	1276.68	-0.001	3.2e-06	0	ALB	LPSLAADFVESK	Serum albumin ALB,Serum albumin (Fragment) ALB
492.292	1.02284e+08	2	983.577	-0.001	0.011	0	ALB	QTALVELVK	Serum albumin ALB,Serum albumin (Fragment) ALB,ALB protein
587.845	2.60305e+08	2	1174.68	-0.001	0.0002	0	ALB	PDYSVVLLLR	Serum albumin ALB,Serum albumin (Fragment) ALB
383.863	5.31907e+06	3	1149.57	-0.0009	0.0008	1	ALB	DAHKSEVAHR	Serum albumin ALB,ALB protein,Serum albumin (Fragment) ALB
714.37	1.63007e+08	3	2141.09	-0.0009	6.8e-08	2	ALB	ATKEQLKAVMDDFAAFVEK	ALB protein,Serum albumin (Fragment) ALB,Serum albumin ALB
567.292	4.74074e+06	3	1699.86	-0.0009	0.00012	1	ALB	RHPYFYAPELLFF	Serum albumin ALB,Serum albumin (Fragment) ALB
436.598	557450	3	1307.78	-0.0009	0.0076	2	ALB	HKPKATKEQLK	Serum albumin (Fragment) ALB,ALB protein,Serum albumin ALB
590.971	3.10883e+07	3	1770.9	-0.0009	0.0035	1	ALB	RHPYFYAPELLFFA	Serum albumin (Fragment) ALB,Serum albumin ALB
555.632	9.44495e+07	3	1664.88	-0.0009	7.2e-06	1	ALB	YFYAPELLFFAKR	Serum albumin (Fragment) ALB,Serum albumin ALB
754.894	106055769	2	1508.78	-0.0008	8e-08	0	ALB	YFYAPELLFFAK	Serum albumin (Fragment) ALB,Serum albumin ALB
820.394	3.5551e+06	2	1639.78	-0.0008	0.022	0	ALB	DVFLGMFLYEYAR	Serum albumin (Fragment) ALB,Serum albumin ALB
928.958	1.42387e+07	2	1856.91	-0.0008	3.8e-07	1	ALB	EQLKAVMDDFAAFVEK	Serum albumin (Fragment) ALB,ALB protein,Serum albumin ALB
464.25	1.94563e+07	2	927.493	-0.0008	0.047	0	ALB	YLYEIAR	Serum albumin ALB,Serum albumin (Fragment) ALB
599.829	3.49074e+07	2	1198.65	-0.0008	0.0086	0	ALB	YAPELLFFAK	Serum albumin ALB,Serum albumin (Fragment) ALB
507.303	3.44176e+06	2	1013.6	-0.0008	0.031	0	ALB	LVAASQAALGL	Serum albumin ALB,ALB protein,Serum albumin (Fragment) ALB
749.377	4.56498e+06	2	1497.75	-0.0008	3.3e-05	0	ALB	FSALEVDETYVPK	Serum albumin (Fragment) ALB,ALB protein,Serum albumin ALB
480.784	9.48934e+06	2	960.562	-0.0008	0.03	0	ALB	FQNALLVR	Serum albumin ALB,ALB protein,Serum albumin (Fragment) ALB
742.422	8.81983e+07	2	1483.84	-0.0008	0.0032	1	ALB	KVPQVSTPTLVEVS	ALB protein,Serum albumin (Fragment) ALB,Serum albumin ALB
518.29	5.53965e+07	2	1035.57	-0.0008	0.021	1	ALB	AFKAWAVAR	Serum albumin ALB,Serum albumin (Fragment) ALB
536.029	4.20598e+07	4	2141.09	-0.0008	0.01	2	ALB	ATKEQLKAVMDDFAAFVEK	Serum albumin ALB,ALB protein,Serum albumin (Fragment) ALB
754.894	498752630	2	1508.78	-0.0008	2.6e-06	0	ALB	YFYAPELLFFAK	Serum albumin ALB,Serum albumin (Fragment) ALB
509.271	9.21154e+07	2	1017.54	-0.0008	0.08	0	ALB	SLHTLFGDK	Serum albumin ALB,ALB protein,Serum albumin (Fragment) ALB
1150.56	1.30617e+08	2	2300.1	-0.0008	2.9e-11	1	ALB	NYAEAKDVFLGMFLYEYAR	Serum albumin ALB,Serum albumin (Fragment) ALB
440.724	5.54588e+06	2	880.441	-0.0008	0.015	0	ALB	AEFAEVSK	Serum albumin ALB,Serum albumin (Fragment) ALB
409.242	1.13909e+06	2	817.477	-0.0006	0.03	1	ALB	ATKEQLK	Serum albumin (Fragment) ALB,ALB protein,Serum albumin ALB
614.31	2.02067e+08	3	1840.91	-0.0006	4.7e-05	1	ALB	EQLKAVMDDFAAFVEK	Serum albumin ALB,ALB protein,Serum albumin (Fragment) ALB
911.956	2.05793e+07	2	1822.9	-0.0006	8.7e-11	1	ALB	EQLKAVMDDFAAFVEK	ALB protein,Serum albumin ALB,Serum albumin (Fragment) ALB
673.363	3.82401e+07	2	1345.72	-0.0006	1.3e-06	0	ALB	FYAPELLFFAK	Serum albumin ALB,Serum albumin (Fragment) ALB
409.242	1.13909e+06	2	817.477	-0.0006	0.03	1	ALB	ATKEQLK	ALB protein,Serum albumin ALB,Serum albumin (Fragment) ALB
587.983	4.02382e+08	3	1761.94	-0.0006	6.1e-07	1	ALB	PYFYAPELLFFAKR	Serum albumin ALB,Serum albumin (Fragment) ALB
751.413	2.81368e+07	2	1501.82	-0.0006	0.0034	1	ALB	FYAPELLFFAKR	Serum albumin ALB,Serum albumin (Fragment) ALB
409.242	3.38087e+06	2	817.477	-0.0006	0.012	1	ALB	ATKEQLK	ALB protein,Serum albumin (Fragment) ALB,Serum albumin ALB
500.805	470179	2	1000.6	-0.0006	0.073	0	ALB	QTALVELVK	ALB protein,Serum albumin (Fragment) ALB,Serum albumin ALB
501.285	1.51197e+08	2	1001.56	-0.0006	0.00073	0	ALB	TPTLVEVSR	ALB protein,Serum albumin ALB,Serum albumin (Fragment) ALB
599.829	2.76851e+07	2	1198.65	-0.0006	0.00083	0	ALB	YAPELLFFAK	Serum albumin ALB,Serum albumin (Fragment) ALB
409.242	3.38087e+06	2	817.477	-0.0006	0.012	1	ALB	ATKEQLK	ALB protein,Serum albumin ALB,Serum albumin (Fragment) ALB
699.816	1.06889e+07	2	1398.62	-0.0006	0.00047	0	ALB	CELFEQLGEYK	Serum albumin ALB,ALB protein,Serum albumin (Fragment) ALB
836.467	2.80971e+07	3	2507.39	-0.0006	3.1e-06	3	ALB	LSQRFPKAEFAEVSKLVTDLTK	Serum albumin ALB,Serum albumin (Fragment) ALB
518.297	7.93272e+06	2	1035.59	-0.0004	0.00027	0	ALB	APELLFFAK	Serum albumin ALB,Serum albumin (Fragment) ALB
586.768	1.31316e+07	2	1172.53	-0.0004	0.0043	0	ALB	MDDFAAFVEK	Serum albumin ALB,ALB protein,Serum albumin (Fragment) ALB
501.782	2344815010	2	1002.56	-0.0004	0.003	1	ALB	TPVSDRVTK	Serum albumin (Fragment) ALB,ALB protein,Serum albumin ALB
586.768	2.82019e+08	2	1172.53	-0.0004	0.0094	0	ALB	MDDFAAFVEK	ALB protein,Serum albumin ALB,Serum albumin (Fragment) ALB
440.724	524239	2	880.441	-0.0004	0.0085	0	ALB	AEFAEVSK	Serum albumin (Fragment) ALB,Serum albumin ALB
675.843	1.53434e+07	2	1350.68	-0.0004	0.0018	0	ALB	SALEVDETYVPK	ALB protein,Serum albumin ALB,Serum albumin (Fragment) ALB
899.983	8.49849e+08	2	1798.96	-0.0004	0.00038	0	ALB	DEFKPLVEEPQNLIK	ALB protein,Serum albumin ALB,Serum albumin (Fragment) ALB
544.801	9.18942e+07	2	1088.59	-0.0004	0.0014	0	ALB	STPTLVEVSR	ALB protein,Serum albumin ALB,Serum albumin (Fragment) ALB
514.529	8.52231e+06	4	2055.09	-0.0004	2.1e-05	2	ALB	RHPYFYAPELLFFAKR	Serum albumin ALB,Serum albumin (Fragment) ALB
587.845	8.60289e+07	2	1174.68	-0.0004	8.2e-05	0	ALB	PDYSVVLLLR	Serum albumin ALB,Serum albumin (Fragment) ALB
448.216	1.16486e+07	3	1342.63	-0.0003	0.0001	0	ALB	AVMDDFAAFVEK	Serum albumin (Fragment) ALB,ALB protein,Serum albumin ALB
685.06	9.61762e+06	3	2053.16	-0.0003	1.6e-11	2	ALB	KVPQVSTPTLVEVSRNLGK	Serum albumin (Fragment) ALB,ALB protein,Serum albumin ALB
509.272	9.59933e+06	2	1017.54	-0.0002	0.016	0	ALB	SLHTLFGDK	Serum albumin (Fragment) ALB,ALB protein,Serum albumin ALB
571.35	4.44489e+06	2	1141.69	-0.0002	0.055	1	ALB	KLVAASQAALGL	Serum albumin (Fragment) ALB,ALB protein,Serum albumin ALB
820.395	1.27636e+07	2	1639.78	-0.0002	0.00026	0	ALB	DVFLGMFLYEYAR	Serum albumin ALB,Serum albumin (Fragment) ALB
540.272	5.72029e+07	2	1079.54	-0.0002	0.0013	1	ALB	KDLGEENFK	ALB protein,Serum albumin ALB,Serum albumin (Fragment) ALB
510.293	5.52644e+06	2	1019.58	-0.0002	0.00019	1	ALB	AFKAWAVAR	Serum albumin ALB,Serum albumin (Fragment) ALB
676.342	2.09341e+08	2	1351.68	-0.0002	0.00049	0	ALB	VFDEFKPLVEE	ALB protein,Serum albumin (Fragment) ALB,Serum albumin ALB
790.432	7.04014e+08	2	1579.86	-0.0002	1.1e-05	1	ALB	EFAEVSKLVTDLTK	Serum albumin ALB,Serum albumin (Fragment) ALB
772.384	6.51112e+07	2	1543.76	-0.0002	0.0057	0	ALB	HPYFYAPELLFF	Serum albumin ALB,Serum albumin (Fragment) ALB
409.242	1.98627e+06	2	817.477	-0.0002	0.045	1	ALB	ATKEQLK	Serum albumin (Fragment) ALB,ALB protein,Serum albumin ALB
501.285	5.33561e+06	2	1001.56	-0.0002	0.00033	0	ALB	TPTLVEVSR	Serum albumin (Fragment) ALB,ALB protein,Serum albumin ALB
754.895	1.23861e+08	2	1508.78	-0.0002	8.1e-07	0	ALB	YFYAPELLFFAK	Serum albumin ALB,Serum albumin (Fragment) ALB
507.721	4.68876e+06	2	1014.43	-0.0002	0.00095	0	ALB	CPFEDHVK	ALB protein,Serum albumin ALB,Serum albumin (Fragment) ALB
409.242	1.98627e+06	2	817.477	-0.0002	0.045	1	ALB	ATKEQLK	Serum albumin (Fragment) ALB,ALB protein,Serum albumin ALB
589.785	1.7765e+07	2	1178.56	-0.0002	0.035	1	ALB	CASLQKFGER	Serum albumin ALB,Serum albumin (Fragment) ALB
685.06	2.34873e+07	3	2053.16	0	1.1e-12	2	ALB	KVPQVSTPTLVEVSRNLGK	Serum albumin (Fragment) ALB,Serum albumin ALB,ALB protein
636.302	9.3039e+07	2	1271.6	0	0.0025	0	ALB	VMDDFAAFVEK	ALB protein,Serum albumin (Fragment) ALB,Serum albumin ALB
451.259	2.47897e+06	2	901.51	0	0.0037	1	ALB	PVSDRVTK	ALB protein,Serum albumin ALB,Serum albumin (Fragment) ALB
501.278	1.07671e+07	3	1501.82	0	0.0013	1	ALB	FYAPELLFFAKR	Serum albumin ALB,Serum albumin (Fragment) ALB
684.732	1.90756e+07	3	2052.18	0	0.048	2	ALB	KVPQVSTPTLVEVSRNLGK	Serum albumin ALB,ALB protein,Serum albumin (Fragment) ALB
756.425	1.46082e+08	2	1511.84	0	2.7e-07	0	ALB	VPQVSTPTLVEVSR	Serum albumin (Fragment) ALB,ALB protein,Serum albumin ALB
475.504	858537	4	1898.99	0	0.093	1	ALB	RHPYFYAPELLFFAK	Serum albumin (Fragment) ALB,Serum albumin ALB
688.893	3.64531e+08	2	1376.78	0	0.00024	1	ALB	VKLVNEVTEFAK	Serum albumin (Fragment) ALB,ALB protein,Serum albumin ALB
608.306	2.24697e+08	3	1822.9	0	4e-06	1	ALB	EQLKAVMDDFAAFVEK	ALB protein,Serum albumin (Fragment) ALB,Serum albumin ALB
601.65	1.3618e+08	3	1802.93	0	1.7e-05	3	ALB	LDELRDEGKASSAKQR	Serum albumin ALB,Serum albumin (Fragment) ALB
586.768	9.73417e+06	2	1172.53	0	0.0042	0	ALB	MDDFAAFVEK	Serum albumin (Fragment) ALB,ALB protein,Serum albumin ALB
451.259	2.47897e+06	2	901.51	0	0.0037	1	ALB	PVSDRVTK	ALB protein,Serum albumin ALB,Serum albumin (Fragment) ALB
542.301	1.05187e+08	2	1083.59	0.0002	0.00011	1	ALB	YLYEIARR	Serum albumin (Fragment) ALB,Serum albumin ALB
980.895	6.53839e+06	2	1960.78	0.0002	0.0072	1	ALB	TYGEMADCCAKQEPER	ALB protein,Serum albumin ALB,Serum albumin (Fragment) ALB
812.397	1.40691e+07	2	1623.79	0.0002	3.8e-05	0	ALB	DVFLGMFLYEYAR	Serum albumin ALB,Serum albumin (Fragment) ALB
596.348	1.40828e+08	2	1191.69	0.0002	0.00075	1	ALB	APELLFFAKR	Serum albumin ALB,Serum albumin (Fragment) ALB
820.395	2.01245e+06	2	1639.78	0.0002	0.002	0	ALB	DVFLGMFLYEYAR	Serum albumin (Fragment) ALB,Serum albumin ALB
685.704	1.62565e+06	3	2055.1	0.0003	2.2e-08	2	ALB	RHPYFYAPELLFFAKR	Serum albumin ALB,Serum albumin (Fragment) ALB
571.351	1.24898e+08	2	1141.69	0.0004	0.017	1	ALB	KLVAASQAALGL	ALB protein,Serum albumin ALB,Serum albumin (Fragment) ALB
901.972	2.78451e+07	2	1802.93	0.0004	2.4e-06	3	ALB	LDELRDEGKASSAKQR	Serum albumin ALB,Serum albumin (Fragment) ALB
501.783	1517316995	2	1002.56	0.0004	0.0015	1	ALB	TPVSDRVTK	Serum albumin ALB,ALB protein,Serum albumin (Fragment) ALB
678.053	1.63331e+07	3	2032.14	0.0006	0.00045	2	ALB	YTKKVPQVSTPTLVEVSR	ALB protein,Serum albumin ALB,Serum albumin (Fragment) ALB
685.06	2.02516e+08	3	2053.16	0.0006	5.9e-11	2	ALB	KVPQVSTPTLVEVSRNLGK	Serum albumin ALB,ALB protein,Serum albumin (Fragment) ALB
640.302	6.00578e+06	2	1279.59	0.0006	0.0014	0	ALB	FHDNEETFLK	Serum albumin (Fragment) ALB,ALB protein,Serum albumin ALB
587.984	1.00066e+08	3	1761.94	0.0006	1e-06	1	ALB	PYFYAPELLFFAKR	Serum albumin ALB,Serum albumin (Fragment) ALB
673.364	1.8011e+06	2	1345.72	0.0008	0.0031	0	ALB	FYAPELLFFAK	Serum albumin (Fragment) ALB,Serum albumin ALB
594.766	1.02039e+07	2	1188.52	0.0008	0.006	0	ALB	MDDFAAFVEK	Serum albumin (Fragment) ALB,ALB protein,Serum albumin ALB
820.395	2.04205e+06	2	1639.78	0.0008	0.0043	0	ALB	DVFLGMFLYEYAR	Serum albumin (Fragment) ALB,Serum albumin ALB
754.896	8.95612e+06	2	1508.78	0.0014	8.7e-08	0	ALB	YFYAPELLFFAK	Serum albumin ALB,Serum albumin (Fragment) ALB
569.753	8.35055e+06	2	1138.5	0.0016	0.00054	0	ALB	CCTESLVNR	Serum albumin (Fragment) ALB,Serum albumin ALB,ALB protein
820.396	6.9013e+06	2	1639.78	0.0018	0.0017	0	ALB	DVFLGMFLYEYAR	Serum albumin (Fragment) ALB,Serum albumin ALB
489.953	1223163513	3	1467.84	0.0018	2.3e-05	1	ALB	RHPDYSVVLLLR	Serum albumin ALB,Serum albumin (Fragment) ALB
608.307	4.70115e+07	3	1822.9	0.0021	2.1e-06	1	ALB	EQLKAVMDDFAAFVEK	ALB protein,Serum albumin ALB,Serum albumin (Fragment) ALB
749.378	5.11135e+06	2	1497.75	0.0022	1.2e-05	0	ALB	FSALEVDETYVPK	ALB protein,Serum albumin (Fragment) ALB,Serum albumin ALB
980.896	1.12177e+08	2	1960.78	0.0022	0.00058	1	ALB	TYGEMADCCAKQEPER	ALB protein,Serum albumin ALB,Serum albumin (Fragment) ALB
644.685	6.9003e+06	3	1932.04	0.0024	0.065	1	ALB	SLHTLFGDKLCTVATLR	ALB protein,Serum albumin ALB,Serum albumin (Fragment) ALB
613.807	4.78007e+07	2	1226.6	0.0024	0.00098	1	ALB	FKDLGEENFK	Serum albumin ALB,ALB protein,Serum albumin (Fragment) ALB
569.754	1.09731e+07	2	1138.5	0.0028	0.0017	0	ALB	CCTESLVNR	ALB protein,Serum albumin (Fragment) ALB,Serum albumin ALB
569.754	1.5226e+07	2	1138.5	0.003	0.00026	0	ALB	CCTESLVNR	Serum albumin (Fragment) ALB,ALB protein,Serum albumin ALB
756.428	8.28048e+07	2	1511.84	0.0054	0.00014	0	ALB	VPQVSTPTLVEVSR	Serum albumin (Fragment) ALB,ALB protein,Serum albumin ALB
705.352	7.12652e+06	2	1409.69	0.0056	4.8e-06	0	ALB	FLGMFLYEYAR	Serum albumin ALB,Serum albumin (Fragment) ALB
640.304	3.82003e+08	2	1279.59	0.0056	0.0061	0	ALB	FHDNEETFLK	Serum albumin (Fragment) ALB,ALB protein,Serum albumin ALB
772.707	2.24765e+07	3	2316.1	0.0063	1.6e-07	1	ALB	NYAEAKDVFLGMFLYEYAR	Serum albumin ALB,Serum albumin (Fragment) ALB
777.952	3.67816e+08	2	1554.89	0.008	0.0049	0	ALB	FKPLVEEPQNLIK	ALB protein,Serum albumin (Fragment) ALB,Serum albumin ALB
699.346	5.48746e+08	4	2794.35	0.0096	0.0021	1	ALB	LVRPEVDVMCTAFHDNEETFLKK	ALB protein,Serum albumin ALB,Serum albumin (Fragment) ALB
682.374	2.13771e+07	3	2045.09	0.0105	6e-05	0	ALB	VFDEFKPLVEEPQNLIK	ALB protein,Serum albumin (Fragment) ALB,Serum albumin ALB
1023.55	1.67418e+08	2	2046.08	0.0118	1e-06	0	ALB	VFDEFKPLVEEPQNLIK	ALB protein,Serum albumin ALB,Serum albumin (Fragment) ALB
829.878	1.83061e+07	2	1658.74	0.0124	0.054	0	ALB	QNCELFEQLGEYK	ALB protein,Serum albumin (Fragment) ALB,Serum albumin ALB
714.375	5.48045e+06	3	2141.09	0.0141	2.7e-08	2	ALB	ATKEQLKAVMDDFAAFVEK	Serum albumin ALB,ALB protein,Serum albumin (Fragment) ALB
820.972	4.10177e+06	2	1640.92	0.015	0.00057	1	ALB	KVPQVSTPTLVEVSR	Serum albumin ALB,Serum albumin (Fragment) ALB,ALB protein
902.47	182154827	2	1803.92	0.0162	0.0024	0	ALB	VFDEFKPLVEEPQNL	ALB protein,Serum albumin ALB,Serum albumin (Fragment) ALB
481.285	4.36358e+07	2	961.546	0.0162	0.089	0	ALB	FQNALLVR	Serum albumin (Fragment) ALB,Serum albumin ALB,ALB protein
845.928	1.23264e+08	2	1690.83	0.0164	0.0027	0	ALB	VFDEFKPLVEEPQN	Serum albumin (Fragment) ALB,Serum albumin ALB,ALB protein
682.375	955099	3	2045.09	0.0165	0.0021	0	ALB	VFDEFKPLVEEPQNLIK	Serum albumin (Fragment) ALB,ALB protein,Serum albumin ALB
845.928	88207933	2	1690.83	0.0166	0.00031	0	ALB	VFDEFKPLVEEPQN	Serum albumin ALB,Serum albumin (Fragment) ALB,ALB protein
481.285	3.11467e+08	2	961.546	0.0166	0.071	0	ALB	FQNALLVR	Serum albumin (Fragment) ALB,ALB protein,Serum albumin ALB
845.928	2.23353e+08	2	1690.83	0.017	0.0021	0	ALB	VFDEFKPLVEEPQN	ALB protein,Serum albumin ALB,Serum albumin (Fragment) ALB
481.285	2.29764e+08	2	961.546	0.017	0.081	0	ALB	FQNALLVR	Serum albumin (Fragment) ALB,ALB protein,Serum albumin ALB
614.643	2.18231e+07	3	1841.9	0.0171	0.036	1	ALB	EQLKAVMDDFAAFVEK	ALB protein,Serum albumin ALB,Serum albumin (Fragment) ALB
756.926	5.93235e+06	2	1512.83	0.0172	1.2e-08	0	ALB	VPQVSTPTLVEVSR	ALB protein,Serum albumin ALB,Serum albumin (Fragment) ALB
673.372	1.03243e+07	2	1345.72	0.0184	1.4e-06	0	ALB	FYAPELLFFAK	Serum albumin (Fragment) ALB,Serum albumin ALB
492.757	4.07197e+08	2	984.488	0.0186	0.016	0	ALB	TYETTLEK	Serum albumin (Fragment) ALB,Serum albumin ALB
640.311	7.41368e+06	2	1279.59	0.0188	0.00012	0	ALB	FHDNEETFLK	ALB protein,Serum albumin ALB,Serum albumin (Fragment) ALB
642.696	2.701e+07	3	1926.05	0.0189	0.00031	1	ALB	VPQVSTPTLVEVSRNLGK	Serum albumin (Fragment) ALB,Serum albumin ALB,ALB protein
500.816	5.03145e+08	2	1000.6	0.0206	0.018	0	ALB	QTALVELVK	ALB protein,Serum albumin ALB,Serum albumin (Fragment) ALB
587.991	1.30955e+08	3	1761.94	0.0213	4e-07	1	ALB	PYFYAPELLFFAKR	Serum albumin (Fragment) ALB,Serum albumin ALB
741.033	6.67463e+07	3	2221.06	0.0225	0.0036	2	ALB	ATKEQLKAVMDDFAAFVEK	ALB protein,Serum albumin (Fragment) ALB,Serum albumin ALB
655.807	1.69172e+07	4	2620.18	0.0232	0.013	2	ALB	QEPERNECFLQHKDDNPNLPR	ALB protein,Serum albumin ALB,Serum albumin (Fragment) ALB
862.093	4.15789e+07	3	2584.24	0.0255	9.1e-05	1	ALB	QNCELFEQLGEYKFQNALLVR	Serum albumin ALB,ALB protein,Serum albumin (Fragment) ALB
754.909	564703226	2	1508.78	0.0294	3.6e-06	0	ALB	YFYAPELLFFAK	Serum albumin (Fragment) ALB,Serum albumin ALB
820.881	8.00186e+07	2	1640.73	0.0296	0.073	0	ALB	QNCELFEQLGEYK	Serum albumin (Fragment) ALB,Serum albumin ALB,ALB protein
1073.83	1.14306e+07	3	3219.46	0.0297	0.0063	2	ALB	SLHTLFGDKLCTVATLRETYGEMADCCA	ALB protein,Serum albumin ALB,Serum albumin (Fragment) ALB
500.821	1.9829e+07	2	1000.6	0.0304	0.019	0	ALB	QTALVELVK	Serum albumin (Fragment) ALB,Serum albumin ALB,ALB protein
728.685	8.35706e+07	3	2184.01	0.0312	0.0015	1	ALB	VDVMCTAFHDNEETFLKK	Serum albumin (Fragment) ALB,ALB protein,Serum albumin ALB
1144.55	8.75758e+07	2	2288.05	0.032	0.0097	2	ALB	YKAAFTECCQAADKAACLLP	Serum albumin ALB,Serum albumin (Fragment) ALB
898.79	1.56401e+08	3	2694.32	0.0321	4.5e-06	1	ALB	YLQQCPFEDHVKLVNEVTEFAK	ALB protein,Serum albumin ALB,Serum albumin (Fragment) ALB
1144.55	5.41681e+07	2	2288.05	0.0326	0.0022	2	ALB	YKAAFTECCQAADKAACLLP	Serum albumin (Fragment) ALB,Serum albumin ALB
767.384	9.4366e+07	3	2300.1	0.0333	0.024	1	ALB	NYAEAKDVFLGMFLYEYAR	Serum albumin ALB,Serum albumin (Fragment) ALB
763.367	3.27047e+07	3	2288.05	0.0354	0.0065	2	ALB	YKAAFTECCQAADKAACLLP	Serum albumin (Fragment) ALB,Serum albumin ALB
685.4	3.32385e+07	3	2054.15	0.0369	1.3e-05	2	ALB	KVPQVSTPTLVEVSRNLGK	Serum albumin ALB,ALB protein,Serum albumin (Fragment) ALB
509.294	8.54976e+07	2	1017.54	0.044	0.0038	0	ALB	SLHTLFGDK	Serum albumin (Fragment) ALB,Serum albumin ALB,ALB protein
509.294	3.49249e+07	2	1017.54	0.045	0.0021	0	ALB	SLHTLFGDK	Serum albumin ALB,Serum albumin (Fragment) ALB,ALB protein
812.424	5.14811e+06	2	1623.79	0.0534	8e-06	0	ALB	DVFLGMFLYEYAR	Serum albumin ALB,Serum albumin (Fragment) ALB
666.333	8.02843e+07	3	1996.93	0.0555	0.029	1	ALB	NECFLQHKDDNPNLPR	Serum albumin (Fragment) ALB,ALB protein,Serum albumin ALB
492.776	2.91373e+07	2	984.488	0.0572	0.092	0	ALB	TYETTLEK	Serum albumin (Fragment) ALB,Serum albumin ALB
509.301	7.5265e+06	2	1017.54	0.0578	0.035	0	ALB	SLHTLFGDK	Serum albumin ALB,ALB protein,Serum albumin (Fragment) ALB
492.777	1.9022e+07	2	984.488	0.0582	0.017	0	ALB	TYETTLEK	Serum albumin ALB,Serum albumin (Fragment) ALB
862.106	3.41676e+07	3	2584.24	0.0636	2.7e-05	1	ALB	QNCELFEQLGEYKFQNALLVR	Serum albumin (Fragment) ALB,ALB protein,Serum albumin ALB
854.384	3.16264e+07	2	1707.69	0.0676	0.041	2	ALB	ADDKETCFAEEGKK	ALB protein,Serum albumin ALB,Serum albumin (Fragment) ALB
575.838	69921744527	2	1150.6	0.0698	0.077	0	ALB	LVNEVTEFAK	Serum albumin (Fragment) ALB,ALB protein,Serum albumin ALB
793.738	1.53618e+07	3	2379.12	0.0726	0.00015	2	ALB	PERNECFLQHKDDNPNLPR	ALB protein,Serum albumin ALB,Serum albumin (Fragment) ALB
940.459	1.52146e+08	2	1879.84	0.075	0.021	1	ALB	KVPQVSTPTLVEVSR	ALB protein,Serum albumin (Fragment) ALB,Serum albumin ALB
640.345	1.2989e+07	2	1279.59	0.0876	0.00096	0	ALB	FHDNEETFLK	Serum albumin (Fragment) ALB,ALB protein,Serum albumin ALB
658.315	4.80232e+08	3	1972.84	0.0885	9.6e-05	0	ALB	DVMCTAFHDNEETFLK	Serum albumin (Fragment) ALB,ALB protein,Serum albumin ALB
821.01	1.27811e+08	2	1640.92	0.0906	4.2e-10	1	ALB	KVPQVSTPTLVEVSR	Serum albumin (Fragment) ALB,ALB protein,Serum albumin ALB
767.404	5.71906e+06	3	2300.1	0.0921	2.2e-08	1	ALB	NYAEAKDVFLGMFLYEYAR	Serum albumin (Fragment) ALB,Serum albumin ALB
767.404	5.02675e+06	3	2300.1	0.093	2.2e-06	1	ALB	NYAEAKDVFLGMFLYEYAR	Serum albumin ALB,Serum albumin (Fragment) ALB
767.405	7.63263e+07	3	2300.1	0.0933	0.069	1	ALB	NYAEAKDVFLGMFLYEYAR	Serum albumin (Fragment) ALB,Serum albumin ALB
1115.52	6.0148e+07	2	2229.93	0.098	0.005	1	ALB	ECCHGDLLECADDRADLAK	Serum albumin (Fragment) ALB,Serum albumin ALB
723.926	7.15494e+07	2	1446.74	0.099	0.00067	1	ALB	LQHKDDNPNLPR	Serum albumin (Fragment) ALB,Serum albumin ALB,ALB protein
950.052	8.96661e+08	2	1898.99	0.1016	5.5e-09	1	ALB	RHPYFYAPELLFFAK	Serum albumin (Fragment) ALB,Serum albumin ALB
654.995	3.49613e+06	3	1962.87	0.1032	0.0025	3	ALB	LDELRDEGKASSAKQR	Serum albumin (Fragment) ALB,Serum albumin ALB
567.328	1.61012e+08	3	1699.86	0.1071	0.00059	1	ALB	RHPYFYAPELLFF	Serum albumin (Fragment) ALB,Serum albumin ALB
652.99	1136051582	3	1956.85	0.1074	0.008	0	ALB	DVMCTAFHDNEETFLK	Serum albumin (Fragment) ALB,ALB protein,Serum albumin ALB
652.99	5.68537e+08	3	1956.85	0.1077	0.0044	0	ALB	DVMCTAFHDNEETFLK	ALB protein,Serum albumin ALB,Serum albumin (Fragment) ALB
725.967	1.17518e+07	2	1450.81	0.1116	1.1e-08	1	ALB	FAEVSKLVTDLTK	Serum albumin (Fragment) ALB,Serum albumin ALB
666.352	2.54748e+08	3	1996.93	0.1119	0.0017	1	ALB	NECFLQHKDDNPNLPR	Serum albumin ALB,ALB protein,Serum albumin (Fragment) ALB
725.968	2.71331e+08	2	1450.81	0.1134	1.1e-06	1	ALB	FAEVSKLVTDLTK	Serum albumin (Fragment) ALB,Serum albumin ALB
564.911	1.71621e+08	2	1128.7	0.116	0.011	1	ALB	KQTALVELVK	Serum albumin (Fragment) ALB,ALB protein,Serum albumin ALB
820.531	1.07036e+07	2	1639.94	0.1172	0.06	1	ALB	KVPQVSTPTLVEVSR	Serum albumin ALB,ALB protein,Serum albumin (Fragment) ALB
527.305	7.72738e+07	3	1579.77	0.1248	0.00024	1	ALB	TAFHDNEETFLKK	Serum albumin ALB,ALB protein,Serum albumin (Fragment) ALB
803.491	3.9629e+08	2	1605.83	0.14	3.7e-05	0	ALB	PYFYAPELLFFAK	Serum albumin (Fragment) ALB,Serum albumin ALB
780.474	1.1764e+08	2	1559.79	0.1464	5.6e-07	0	ALB	PADLPSLAADFVESK	Serum albumin ALB,Serum albumin (Fragment) ALB
1170.66	6.09691e+06	2	2340.17	0.1478	4.4e-05	1	ALB	CELFEQLGEYKFQNALLVR	ALB protein,Serum albumin ALB,Serum albumin (Fragment) ALB
895.558	2.67749e+08	2	1789.96	0.15	0.0034	1	ALB	EQLGEYKFQNALLVR	ALB protein,Serum albumin (Fragment) ALB,Serum albumin ALB
1094.02	1.34575e+08	4	4372.9	0.1532	0.00072	1	ALB	ECCEKPLLEKSHCIAEVENDEMPADLPSLAADFVESK	Serum albumin ALB,Serum albumin (Fragment) ALB
763.511	1.74337e+08	2	1525.86	0.1562	0.0019	2	ALB	LLPKLDELRDEGK	Serum albumin (Fragment) ALB,Serum albumin ALB
861.81	5.24296e+06	3	2583.25	0.162	4.5e-05	1	ALB	QNCELFEQLGEYKFQNALLVR	ALB protein,Serum albumin (Fragment) ALB,Serum albumin ALB
947.552	2053011917	3	2840.48	0.1638	0.00018	2	ALB	IKQNCELFEQLGEYKFQNALLVR	ALB protein,Serum albumin (Fragment) ALB,Serum albumin ALB
778.035	6.35524e+07	2	1554.89	0.1738	0.0055	0	ALB	FKPLVEEPQNLIK	Serum albumin (Fragment) ALB,ALB protein,Serum albumin ALB
1096.63	3.64856e+07	2	2192.08	0.1754	0.0018	2	ALB	YTKKVPQVSTPTLVEVSR	ALB protein,Serum albumin ALB,Serum albumin (Fragment) ALB
952.005	2478613995	2	1902.83	0.1758	0.081	0	ALB	HPYFYAPELLFFAK	Serum albumin ALB,Serum albumin (Fragment) ALB
1001.61	3.21493e+07	2	2002.03	0.1836	1.7e-10	1	ALB	PFEDHVKLVNEVTEFAK	Serum albumin (Fragment) ALB,ALB protein,Serum albumin ALB
1001.61	113158788	2	2002.03	0.1848	7.3e-11	1	ALB	PFEDHVKLVNEVTEFAK	ALB protein,Serum albumin ALB,Serum albumin (Fragment) ALB
534.869	9.94722e+07	2	1068.54	0.1882	0.0011	1	ALB	KDDNPNLPR	ALB protein,Serum albumin (Fragment) ALB,Serum albumin ALB
776.033	3.80612e+07	2	1550.87	0.1888	0.00042	1	ALB	LGEYKFQNALLVR	Serum albumin (Fragment) ALB,ALB protein,Serum albumin ALB
613.703	4.37905e+07	3	1838.9	0.1935	0.0084	1	ALB	EQLKAVMDDFAAFVEK	Serum albumin (Fragment) ALB,ALB protein,Serum albumin ALB
726.008	1.39687e+08	2	1450.81	0.1944	1.2e-09	1	ALB	FAEVSKLVTDLTK	Serum albumin (Fragment) ALB,Serum albumin ALB
650.448	1.35847e+08	2	1299.69	0.1992	0.005	2	ALB	PKLDELRDEGK	Serum albumin ALB,Serum albumin (Fragment) ALB
780.501	1.61742e+08	2	1559.79	0.1994	0.00021	0	ALB	PADLPSLAADFVESK	Serum albumin (Fragment) ALB,Serum albumin ALB
706.991	9.15985e+07	2	1412.77	0.2	2.2e-05	0	ALB	PQVSTPTLVEVSR	Serum albumin (Fragment) ALB,ALB protein,Serum albumin ALB
666.382	2.15841e+07	3	1996.93	0.2022	0.0037	1	ALB	NECFLQHKDDNPNLPR	Serum albumin (Fragment) ALB,Serum albumin ALB,ALB protein
564.955	1.3071e+08	2	1128.7	0.2036	0.0033	1	ALB	KQTALVELVK	ALB protein,Serum albumin ALB,Serum albumin (Fragment) ALB
763.536	1.92044e+08	2	1525.86	0.2062	0.008	2	ALB	LLPKLDELRDEGK	Serum albumin ALB,Serum albumin (Fragment) ALB
936.049	9.49984e+06	2	1870.88	0.2066	0.00012	1	ALB	DLAKYICENQDSISSK	Serum albumin (Fragment) ALB,Serum albumin ALB
776.043	1.82988e+08	2	1550.87	0.2098	4.3e-08	1	ALB	LGEYKFQNALLVR	Serum albumin (Fragment) ALB,ALB protein,Serum albumin ALB
638.949	8.73096e+07	2	1276.68	0.2124	0.0012	0	ALB	LPSLAADFVESK	Serum albumin ALB,Serum albumin (Fragment) ALB
776.049	2.33114e+08	2	1550.87	0.2218	5.6e-11	1	ALB	LGEYKFQNALLVR	Serum albumin ALB,ALB protein,Serum albumin (Fragment) ALB
812.512	2.62871e+07	2	1623.79	0.2288	0.013	0	ALB	DVFLGMFLYEYAR	Serum albumin (Fragment) ALB,Serum albumin ALB
565.937	3.1671e+07	2	1130.62	0.2452	0.006	1	ALB	SLHTLFGDKL	Serum albumin (Fragment) ALB,ALB protein,Serum albumin ALB
1292.25	6.32643e+06	2	2583.25	0.2476	8.4e-09	1	ALB	QNCELFEQLGEYKFQNALLVR	Serum albumin (Fragment) ALB,Serum albumin ALB,ALB protein
480.911	20940912744	2	960.562	0.2532	0.014	0	ALB	FQNALLVR	ALB protein,Serum albumin ALB,Serum albumin (Fragment) ALB
713.476	1.58923e+07	2	1425.69	0.2582	7.1e-05	0	ALB	FLGMFLYEYAR	Serum albumin (Fragment) ALB,Serum albumin ALB
667.059	100502320	3	1998.9	0.2658	0.0051	1	ALB	NECFLQHKDDNPNLPR	ALB protein,Serum albumin ALB,Serum albumin (Fragment) ALB
820.528	6.8444e+06	2	1639.78	0.266	0.013	0	ALB	DVFLGMFLYEYAR	Serum albumin ALB,Serum albumin (Fragment) ALB
790.527	1.81271e+07	2	1579.77	0.2712	0.0017	1	ALB	TAFHDNEETFLKK	ALB protein,Serum albumin ALB,Serum albumin (Fragment) ALB
679.954	275704362	2	1358.63	0.2714	0.0015	0	ALB	AVMDDFAAFVEK	Serum albumin (Fragment) ALB,ALB protein,Serum albumin ALB
854.056	8.26759e+06	2	1706.83	0.2734	2.4e-05	0	ALB	MPADLPSLAADFVESK	Serum albumin ALB,Serum albumin (Fragment) ALB
830.816	3.63193e+08	3	2490.16	0.2766	0.0041	2	ALB	EPERNECFLQHKDDNPNLPR	Serum albumin (Fragment) ALB,Serum albumin ALB,ALB protein
537.915	4.20029e+06	2	1074.54	0.2808	0.016	1	ALB	LDELRDEGK	Serum albumin (Fragment) ALB,Serum albumin ALB
756.57	1.50671e+07	2	1511.84	0.2898	1.9e-09	0	ALB	VPQVSTPTLVEVSR	Serum albumin ALB,Serum albumin (Fragment) ALB,ALB protein
968.105	1.83265e+08	2	1934.9	0.298	0.004	0	ALB	DEMPADLPSLAADFVESK	Serum albumin ALB,Serum albumin (Fragment) ALB
968.105	1.25055e+08	2	1934.9	0.2982	0.00033	0	ALB	DEMPADLPSLAADFVESK	Serum albumin (Fragment) ALB,Serum albumin ALB
869.065	2196535098	2	1736.82	0.3056	0.00092	1	ALB	CFLQHKDDNPNLPR	Serum albumin ALB,ALB protein,Serum albumin (Fragment) ALB
826.104	6.21046e+07	2	1650.89	0.3058	9.3e-07	1	ALB	AEFAEVSKLVTDLTK	Serum albumin ALB,Serum albumin (Fragment) ALB
724.03	9.7711e+06	2	1446.74	0.3074	0.0016	1	ALB	LQHKDDNPNLPR	ALB protein,Serum albumin ALB,Serum albumin (Fragment) ALB
869.066	9.04881e+06	2	1736.82	0.308	3.8e-05	1	ALB	CFLQHKDDNPNLPR	Serum albumin (Fragment) ALB,ALB protein,Serum albumin ALB
869.066	1.85366e+08	2	1736.82	0.3082	9.5e-05	1	ALB	CFLQHKDDNPNLPR	ALB protein,Serum albumin ALB,Serum albumin (Fragment) ALB
790.547	4.36663e+07	2	1579.77	0.3118	2.5e-07	1	ALB	TAFHDNEETFLKK	ALB protein,Serum albumin (Fragment) ALB,Serum albumin ALB
630.971	2.2595e+08	2	1260.62	0.313	0.0029	1	ALB	HDNEETFLKK	Serum albumin ALB,ALB protein,Serum albumin (Fragment) ALB
1224.27	3.70657e+08	2	2447.23	0.3132	6.5e-06	1	ALB	VFDEFKPLVEEPQNLIKQNC	ALB protein,Serum albumin ALB,Serum albumin (Fragment) ALB
1224.27	7.7537e+07	2	2447.23	0.3146	0.00011	1	ALB	VFDEFKPLVEEPQNLIKQNC	Serum albumin (Fragment) ALB,ALB protein,Serum albumin ALB
904.646	3.86554e+07	2	1807.97	0.3156	0.0019	1	ALB	EQLGEYKFQNALLVR	ALB protein,Serum albumin (Fragment) ALB,Serum albumin ALB
869.07	2.1608e+08	2	1736.82	0.3156	0.00037	1	ALB	CFLQHKDDNPNLPR	Serum albumin (Fragment) ALB,ALB protein,Serum albumin ALB
756.585	1.97935e+08	2	1511.84	0.3194	0.01	0	ALB	VPQVSTPTLVEVSR	Serum albumin ALB,Serum albumin (Fragment) ALB,ALB protein
705.509	2.53925e+07	2	1409.69	0.3196	4.6e-05	0	ALB	FLGMFLYEYAR	Serum albumin ALB,Serum albumin (Fragment) ALB
619.076	9.80013e+07	3	1854.89	0.3207	0.077	1	ALB	EQLKAVMDDFAAFVEK	Serum albumin (Fragment) ALB,Serum albumin ALB,ALB protein
619.077	1.17038e+08	3	1854.89	0.3225	0.00044	1	ALB	EQLKAVMDDFAAFVEK	Serum albumin (Fragment) ALB,Serum albumin ALB,ALB protein
671.983	6.80346e+07	2	1342.63	0.323	8.7e-05	0	ALB	AVMDDFAAFVEK	Serum albumin ALB,Serum albumin (Fragment) ALB,ALB protein
510.455	6464828504	2	1019.58	0.3232	0.00012	1	ALB	AFKAWAVAR	Serum albumin ALB,Serum albumin (Fragment) ALB
724.039	7.0476e+06	2	1446.74	0.3258	7.3e-07	1	ALB	LQHKDDNPNLPR	Serum albumin ALB,ALB protein,Serum albumin (Fragment) ALB
880.04	2.60571e+07	2	1758.75	0.327	0.0069	0	ALB	MCTAFHDNEETFLK	Serum albumin (Fragment) ALB,ALB protein,Serum albumin ALB
440.894	3515696280	2	880.441	0.3404	0.0012	0	ALB	AEFAEVSK	Serum albumin (Fragment) ALB,Serum albumin ALB
507.473	2.36203e+08	2	1013.6	0.3406	0.024	0	ALB	LVAASQAALGL	Serum albumin ALB,ALB protein,Serum albumin (Fragment) ALB
900.153	166408614	2	1798.96	0.341	2.6e-07	0	ALB	DEFKPLVEEPQNLIK	Serum albumin (Fragment) ALB,Serum albumin ALB,ALB protein
707.062	9.81169e+07	2	1412.77	0.3416	5.1e-06	0	ALB	PQVSTPTLVEVSR	Serum albumin (Fragment) ALB,Serum albumin ALB,ALB protein
507.476	1.63048e+07	2	1013.6	0.3456	0.074	0	ALB	LVAASQAALGL	ALB protein,Serum albumin ALB,Serum albumin (Fragment) ALB
492.924	2064080179	2	984.488	0.3532	0.0028	0	ALB	TYETTLEK	Serum albumin (Fragment) ALB,Serum albumin ALB
776.818	1.94281e+07	3	2328.08	0.3624	0.0089	2	ALB	DDRADLAKYICENQDSISSK	Serum albumin ALB,Serum albumin (Fragment) ALB
836.573	1.26632e+08	2	1671.77	0.363	0.001	0	ALB	VPQVSTPTLVEVSR	Serum albumin (Fragment) ALB,Serum albumin ALB,ALB protein
968.138	1.98739e+07	2	1934.9	0.3634	0.00099	0	ALB	DEMPADLPSLAADFVESK	Serum albumin (Fragment) ALB,Serum albumin ALB
968.14	1.1546e+07	2	1934.9	0.367	4.1e-07	0	ALB	DEMPADLPSLAADFVESK	Serum albumin ALB,Serum albumin (Fragment) ALB
575.989	1.87337e+07	2	1150.6	0.3706	0.071	0	ALB	LVNEVTEFAK	Serum albumin ALB,Serum albumin (Fragment) ALB,ALB protein
633.794	1.09697e+07	3	1898.99	0.3714	0.00017	1	ALB	RHPYFYAPELLFFAK	Serum albumin (Fragment) ALB,Serum albumin ALB
944.112	9.32795e+06	2	1886.84	0.3748	1.2e-05	1	ALB	MCTAFHDNEETFLKK	Serum albumin (Fragment) ALB,Serum albumin ALB,ALB protein
780.594	1.72219e+08	2	1559.79	0.3846	6.1e-05	0	ALB	PADLPSLAADFVESK	Serum albumin ALB,Serum albumin (Fragment) ALB
652.48	2.87803e+08	3	1955.04	0.3879	0.0029	1	ALB	FEQLGEYKFQNALLVR	ALB protein,Serum albumin ALB,Serum albumin (Fragment) ALB
501	1.08626e+08	2	1000.6	0.3898	0.023	0	ALB	QTALVELVK	ALB protein,Serum albumin ALB,Serum albumin (Fragment) ALB
565.048	9.84265e+07	2	1128.7	0.3906	0.0095	1	ALB	KQTALVELVK	Serum albumin (Fragment) ALB,ALB protein,Serum albumin ALB
594.965	153630429	2	1188.52	0.3986	0.0042	0	ALB	MDDFAAFVEK	Serum albumin ALB,Serum albumin (Fragment) ALB,ALB protein
707.091	8.06508e+06	2	1412.77	0.4	5.7e-06	0	ALB	PQVSTPTLVEVSR	Serum albumin ALB,ALB protein,Serum albumin (Fragment) ALB
707.092	8.50332e+07	2	1412.77	0.4026	1.2e-06	0	ALB	PQVSTPTLVEVSR	ALB protein,Serum albumin (Fragment) ALB,Serum albumin ALB
707.093	1.31195e+08	2	1412.77	0.404	7.9e-07	0	ALB	PQVSTPTLVEVSR	Serum albumin ALB,ALB protein,Serum albumin (Fragment) ALB
680.027	4.55386e+08	2	1358.63	0.4174	3.2e-06	0	ALB	AVMDDFAAFVEK	Serum albumin ALB,Serum albumin (Fragment) ALB,ALB protein
846.132	2.13994e+08	2	1690.84	0.4202	2.1e-07	0	ALB	MPADLPSLAADFVESK	Serum albumin ALB,Serum albumin (Fragment) ALB
518.502	1.81129e+08	2	1035.57	0.4226	8.9e-05	1	ALB	AFKAWAVAR	Serum albumin (Fragment) ALB,Serum albumin ALB
659.033	3.80232e+07	2	1316.63	0.4246	0.0016	1	ALB	QHKDDNPNLPR	Serum albumin ALB,Serum albumin (Fragment) ALB,ALB protein
576.018	3.78382e+07	2	1150.6	0.4296	0.0094	0	ALB	LVNEVTEFAK	Serum albumin (Fragment) ALB,ALB protein,Serum albumin ALB
1096.76	6.85835e+07	2	2192.08	0.4378	0.084	2	ALB	YTKKVPQVSTPTLVEVSR	Serum albumin (Fragment) ALB,ALB protein,Serum albumin ALB
836.874	4.72275e+07	3	2508.17	0.4395	0.006	2	ALB	EPERNECFLQHKDDNPNLPR	ALB protein,Serum albumin (Fragment) ALB,Serum albumin ALB
594.986	7.32303e+07	2	1188.52	0.4402	0.0028	0	ALB	MDDFAAFVEK	Serum albumin ALB,ALB protein,Serum albumin (Fragment) ALB
836.875	3.23393e+06	3	2508.17	0.4434	0.00075	2	ALB	EPERNECFLQHKDDNPNLPR	ALB protein,Serum albumin ALB,Serum albumin (Fragment) ALB
836.876	1.29206e+08	3	2508.17	0.4437	0.0014	2	ALB	EPERNECFLQHKDDNPNLPR	ALB protein,Serum albumin (Fragment) ALB,Serum albumin ALB
594.988	1.23339e+08	2	1188.52	0.4444	0.00061	0	ALB	MDDFAAFVEK	ALB protein,Serum albumin ALB,Serum albumin (Fragment) ALB
667.558	91952646	2	1333.66	0.4484	0.0019	1	ALB	QHKDDNPNLPR	ALB protein,Serum albumin ALB,Serum albumin (Fragment) ALB
594.99	9.14819e+06	2	1188.52	0.4488	0.00017	0	ALB	MDDFAAFVEK	Serum albumin ALB,ALB protein,Serum albumin (Fragment) ALB
547.47	2.06519e+06	3	1639.94	0.4587	0.0022	1	ALB	KVPQVSTPTLVEVSR	ALB protein,Serum albumin ALB,Serum albumin (Fragment) ALB
734.088	4.14892e+08	2	1466.71	0.4594	0.0022	1	ALB	VTKCCTESLVNR	Serum albumin (Fragment) ALB,ALB protein,Serum albumin ALB
872.181	1050320902	2	1742.89	0.4598	0.0018	0	ALB	HPYFYAPELLFFAK	Serum albumin ALB,Serum albumin (Fragment) ALB
696.588	3.98795e+07	2	1391.7	0.4628	0.0031	0	ALB	DLPSLAADFVESK	Serum albumin (Fragment) ALB,Serum albumin ALB
884.248	9.72253e+07	3	2650.26	0.4662	0.0038	0	ALB	LVRPEVDVMCTAFHDNEETFLK	ALB protein,Serum albumin ALB,Serum albumin (Fragment) ALB
704.586	5.01915e+07	2	1407.69	0.4738	0.00053	1	ALB	FHDNEETFLKK	Serum albumin ALB,Serum albumin (Fragment) ALB,ALB protein
992.279	1.31329e+07	3	2974.34	0.4779	0.0019	0	ALB	SHCIAEVENDEMPADLPSLAADFVESK	Serum albumin ALB,Serum albumin (Fragment) ALB
576.043	7.90589e+07	2	1150.6	0.4796	0.053	0	ALB	LVNEVTEFAK	Serum albumin (Fragment) ALB,ALB protein,Serum albumin ALB
921.203	4.93163e+08	2	1840.91	0.484	0.093	1	ALB	EQLKAVMDDFAAFVEK	Serum albumin ALB,ALB protein,Serum albumin (Fragment) ALB
571.593	856586063	2	1141.69	0.4848	0.0067	1	ALB	KLVAASQAALGL	ALB protein,Serum albumin (Fragment) ALB,Serum albumin ALB
733.224	1.44616e+08	3	2197.16	0.4929	1.5e-09	1	ALB	ELFEQLGEYKFQNALLVR	Serum albumin (Fragment) ALB,Serum albumin ALB,ALB protein
652.628	3.44415e+08	2	1303.75	0.5024	2.6e-06	1	ALB	AEVSKLVTDLTK	Serum albumin ALB,Serum albumin (Fragment) ALB
704.673	2.44619e+08	2	1407.82	0.5176	0.00088	0	ALB	KPLVEEPQNLIK	Serum albumin (Fragment) ALB,ALB protein,Serum albumin ALB
640.561	3.7177e+07	2	1279.59	0.5202	0.00053	0	ALB	FHDNEETFLK	Serum albumin (Fragment) ALB,ALB protein,Serum albumin ALB
758.248	1.8118e+08	3	2272.2	0.5328	0.0069	3	ALB	AACLLPKLDELRDEGKASSAK	Serum albumin (Fragment) ALB,Serum albumin ALB
652.643	9.36732e+07	2	1303.75	0.5328	0.0053	1	ALB	AEVSKLVTDLTK	Serum albumin (Fragment) ALB,Serum albumin ALB
575.578	6.58244e+07	2	1149.61	0.534	0.00015	0	ALB	LVNEVTEFAK	ALB protein,Serum albumin ALB,Serum albumin (Fragment) ALB
780.668	1.17009e+08	2	1559.79	0.5342	1.7e-07	0	ALB	PADLPSLAADFVESK	Serum albumin ALB,Serum albumin (Fragment) ALB
992.342	1.50776e+08	3	2974.48	0.5361	0.00038	2	ALB	QNCELFEQLGEYKFQNALLVRYTK	ALB protein,Serum albumin (Fragment) ALB,Serum albumin ALB
836.647	5.57601e+08	3	2507.39	0.5409	5.2e-08	3	ALB	LSQRFPKAEFAEVSKLVTDLTK	Serum albumin ALB,Serum albumin (Fragment) ALB
704.685	5.50503e+06	2	1407.82	0.542	0.00031	0	ALB	KPLVEEPQNLIK	Serum albumin ALB,Serum albumin (Fragment) ALB,ALB protein
1150.83	1.63199e+07	2	2300.1	0.5436	0.071	1	ALB	NYAEAKDVFLGMFLYEYAR	Serum albumin (Fragment) ALB,Serum albumin ALB
688.091	1.32361e+08	2	1374.62	0.551	0.0011	0	ALB	AVMDDFAAFVEK	Serum albumin (Fragment) ALB,Serum albumin ALB,ALB protein
758.255	1.94047e+08	3	2272.2	0.5547	0.00046	3	ALB	AACLLPKLDELRDEGKASSAK	Serum albumin ALB,Serum albumin (Fragment) ALB
704.693	1.71292e+07	2	1407.82	0.5586	0.00095	0	ALB	KPLVEEPQNLIK	ALB protein,Serum albumin ALB,Serum albumin (Fragment) ALB
831.674	1.5772e+07	2	1661.78	0.56	0.0037	1	ALB	GDLLECADDRADLAK	Serum albumin (Fragment) ALB,Serum albumin ALB
561.522	1.09225e+07	2	1121.47	0.5658	0.012	0	ALB	CCTESLVNR	Serum albumin (Fragment) ALB,ALB protein,Serum albumin ALB
726.194	2.57567e+08	2	1450.81	0.5658	6.3e-06	1	ALB	FAEVSKLVTDLTK	Serum albumin ALB,Serum albumin (Fragment) ALB
733.25	4.03638e+07	3	2197.16	0.5712	2.7e-05	1	ALB	ELFEQLGEYKFQNALLVR	Serum albumin (Fragment) ALB,ALB protein,Serum albumin ALB
904.776	3.2297e+06	2	1807.97	0.5736	0.0056	1	ALB	EQLGEYKFQNALLVR	Serum albumin (Fragment) ALB,ALB protein,Serum albumin ALB
719.683	9.17087e+07	2	1437.78	0.5738	9.6e-07	1	ALB	GEYKFQNALLVR	ALB protein,Serum albumin ALB,Serum albumin (Fragment) ALB
438.546	4.97623e+07	2	875.509	0.5748	0.058	1	ALB	LSQRFPK	Serum albumin (Fragment) ALB,Serum albumin ALB
792.702	4.39441e+06	2	1583.81	0.5822	2.4e-07	1	ALB	LKAVMDDFAAFVEK	ALB protein,Serum albumin ALB,Serum albumin (Fragment) ALB
1150.85	6.84415e+07	2	2300.1	0.5852	3e-05	1	ALB	NYAEAKDVFLGMFLYEYAR	Serum albumin ALB,Serum albumin (Fragment) ALB
900.277	3.88175e+07	2	1798.96	0.588	1e-08	0	ALB	DEFKPLVEEPQNLIK	Serum albumin (Fragment) ALB,ALB protein,Serum albumin ALB
575.61	1776107758	2	1149.61	0.5982	8.4e-05	0	ALB	LVNEVTEFAK	ALB protein,Serum albumin ALB,Serum albumin (Fragment) ALB
900.283	4.08859e+08	2	1798.96	0.5998	5.3e-06	0	ALB	DEFKPLVEEPQNLIK	ALB protein,Serum albumin (Fragment) ALB,Serum albumin ALB
900.283	4.08859e+08	2	1798.96	0.5998	5.3e-06	0	ALB	DEFKPLVEEPQNLIK	Serum albumin (Fragment) ALB,Serum albumin ALB,ALB protein
719.696	2.17545e+08	2	1437.78	0.6006	0.0052	1	ALB	GEYKFQNALLVR	Serum albumin (Fragment) ALB,ALB protein,Serum albumin ALB
719.698	5.39047e+06	2	1437.78	0.6036	1.5e-05	1	ALB	GEYKFQNALLVR	Serum albumin (Fragment) ALB,ALB protein,Serum albumin ALB
632.632	1.45891e+07	2	1263.65	0.61	0.0028	0	ALB	ALEVDETYVPK	Serum albumin ALB,ALB protein,Serum albumin (Fragment) ALB
632.632	1.45891e+07	2	1263.65	0.61	0.0028	0	ALB	ALEVDETYVPK	Serum albumin ALB,Serum albumin (Fragment) ALB,ALB protein
507.609	4.50246e+08	2	1013.6	0.611	0.085	0	ALB	LVAASQAALGL	ALB protein,Serum albumin ALB,Serum albumin (Fragment) ALB
823.692	1.11357e+08	2	1645.76	0.6126	3.9e-05	1	ALB	ENCDKSLHTLFGDK	Serum albumin (Fragment) ALB,ALB protein,Serum albumin ALB
823.692	6.45706e+07	2	1645.76	0.6128	0.00016	1	ALB	ENCDKSLHTLFGDK	Serum albumin (Fragment) ALB,ALB protein,Serum albumin ALB
823.693	7.51232e+07	2	1645.76	0.614	2.8e-07	1	ALB	ENCDKSLHTLFGDK	ALB protein,Serum albumin ALB,Serum albumin (Fragment) ALB
823.693	2.49777e+07	2	1645.76	0.614	0.00072	1	ALB	ENCDKSLHTLFGDK	Serum albumin (Fragment) ALB,ALB protein,Serum albumin ALB
823.693	1.09136e+07	2	1645.76	0.6146	1.8e-05	1	ALB	ENCDKSLHTLFGDK	Serum albumin (Fragment) ALB,ALB protein,Serum albumin ALB
823.693	5.0151e+06	2	1645.76	0.6146	0.00047	1	ALB	ENCDKSLHTLFGDK	ALB protein,Serum albumin ALB,Serum albumin (Fragment) ALB
823.693	8.61891e+06	2	1645.76	0.6146	1e-05	1	ALB	ENCDKSLHTLFGDK	Serum albumin ALB,ALB protein,Serum albumin (Fragment) ALB
823.693	1.14107e+07	2	1645.76	0.6154	0.0085	1	ALB	ENCDKSLHTLFGDK	Serum albumin ALB,ALB protein,Serum albumin (Fragment) ALB
547.524	3.38527e+07	3	1639.94	0.6192	3.8e-06	1	ALB	KVPQVSTPTLVEVSR	ALB protein,Serum albumin ALB,Serum albumin (Fragment) ALB
826.261	2.62273e+08	2	1650.89	0.6192	1.3e-06	1	ALB	AEFAEVSKLVTDLTK	Serum albumin ALB,Serum albumin (Fragment) ALB
726.227	7.24559e+08	2	1450.81	0.632	1.7e-09	1	ALB	FAEVSKLVTDLTK	Serum albumin ALB,Serum albumin (Fragment) ALB
726.66	1.03905e+07	2	1451.68	0.6332	1.2e-07	0	ALB	TAFHDNEETFLK	Serum albumin (Fragment) ALB,Serum albumin ALB,ALB protein
726.661	8.81435e+06	2	1451.68	0.6344	1.8e-06	0	ALB	TAFHDNEETFLK	ALB protein,Serum albumin ALB,Serum albumin (Fragment) ALB
658.687	1.36045e+08	2	1315.72	0.6448	3.7e-05	0	ALB	QVSTPTLVEVSR	ALB protein,Serum albumin ALB,Serum albumin (Fragment) ALB
666.531	2.32927e+08	3	1996.93	0.6507	0.00061	1	ALB	NECFLQHKDDNPNLPR	Serum albumin (Fragment) ALB,ALB protein,Serum albumin ALB
617.185	82611551	2	1232.71	0.6538	0.0019	1	ALB	EVSKLVTDLTK	Serum albumin (Fragment) ALB,Serum albumin ALB
632.654	1.58239e+06	2	1263.65	0.6542	0.0052	0	ALB	ALEVDETYVPK	ALB protein,Serum albumin ALB,Serum albumin (Fragment) ALB
582.635	1852651586	2	1163.59	0.6674	0.00063	0	ALB	PSLAADFVESK	Serum albumin ALB,Serum albumin (Fragment) ALB
582.635	2575088180	2	1163.59	0.6678	0.0039	0	ALB	PSLAADFVESK	Serum albumin ALB,Serum albumin (Fragment) ALB
797.745	1.78889e+07	2	1593.81	0.6694	0.0065	1	ALB	FLQHKDDNPNLPR	ALB protein,Serum albumin (Fragment) ALB,Serum albumin ALB
761.586	4.83973e+07	3	2282.07	0.6699	0.00092	2	ALB	ERNECFLQHKDDNPNLPR	Serum albumin ALB,ALB protein,Serum albumin (Fragment) ALB
780.738	1.26752e+07	2	1559.79	0.673	1.1e-10	0	ALB	PADLPSLAADFVESK	Serum albumin ALB,Serum albumin (Fragment) ALB
755.234	1.60933e+08	2	1508.78	0.678	0.0042	0	ALB	YFYAPELLFFAK	Serum albumin ALB,Serum albumin (Fragment) ALB
505.511	3.78337e+08	3	1513.84	0.6801	0.00092	1	ALB	HVKLVNEVTEFAK	Serum albumin (Fragment) ALB,ALB protein,Serum albumin ALB
658.512	3.79088e+07	3	1972.84	0.681	2.6e-05	0	ALB	DVMCTAFHDNEETFLK	Serum albumin ALB,Serum albumin (Fragment) ALB,ALB protein
734.766	4500986141	2	1467.84	0.6818	3.7e-07	1	ALB	RHPDYSVVLLLR	Serum albumin (Fragment) ALB,Serum albumin ALB
786.717	1.9878e+08	2	1571.74	0.689	0.0061	1	ALB	KYICENQDSISSK	Serum albumin (Fragment) ALB,Serum albumin ALB
535.6	1.00854e+08	2	1069.5	0.6954	0.0043	1	ALB	TCFAEEGKK	Serum albumin (Fragment) ALB,ALB protein,Serum albumin ALB
600.863	1356518361	3	1799.87	0.7041	0.015	1	ALB	KVPQVSTPTLVEVSR	ALB protein,Serum albumin ALB,Serum albumin (Fragment) ALB
776.291	1.84531e+08	2	1550.87	0.7058	9.1e-05	1	ALB	LGEYKFQNALLVR	ALB protein,Serum albumin ALB,Serum albumin (Fragment) ALB
471.082	6.13203e+08	2	940.448	0.7078	0.033	0	ALB	DDNPNLPR	Serum albumin (Fragment) ALB,ALB protein,Serum albumin ALB
722.679	7.30712e+07	2	1443.64	0.7088	0.027	0	ALB	YICENQDSISSK	Serum albumin ALB,Serum albumin (Fragment) ALB
940.78	7.05578e+08	2	1879.84	0.7162	0.018	1	ALB	KVPQVSTPTLVEVSR	ALB protein,Serum albumin (Fragment) ALB,Serum albumin ALB
708.951	1.4857e+08	3	2124.12	0.7167	0.0093	2	ALB	NQLCVLHEKTPVSDRVTK	Serum albumin (Fragment) ALB,ALB protein,Serum albumin ALB
672.181	1.40447e+07	2	1342.63	0.7194	0.041	0	ALB	AVMDDFAAFVEK	Serum albumin (Fragment) ALB,ALB protein,Serum albumin ALB
755.784	1.56558e+08	2	1509.84	0.7228	0.0044	2	ALB	LHEKTPVSDRVTK	Serum albumin ALB,Serum albumin (Fragment) ALB,ALB protein
518.66	4.50687e+07	2	1035.59	0.7248	0.0037	0	ALB	APELLFFAK	Serum albumin (Fragment) ALB,Serum albumin ALB
812.761	2.4502e+06	2	1623.79	0.727	0.031	0	ALB	DVFLGMFLYEYAR	Serum albumin (Fragment) ALB,Serum albumin ALB
820.762	3.64073e+07	2	1639.78	0.7348	0.093	0	ALB	DVFLGMFLYEYAR	Serum albumin (Fragment) ALB,Serum albumin ALB
519.138	6.45049e+06	2	1036.53	0.738	0.0071	0	ALB	VNEVTEFAK	Serum albumin ALB,Serum albumin (Fragment) ALB,ALB protein
565.224	2.04044e+08	2	1128.7	0.7416	0.031	1	ALB	KQTALVELVK	ALB protein,Serum albumin (Fragment) ALB,Serum albumin ALB
565.225	4.81586e+08	2	1128.7	0.743	0.0057	1	ALB	KQTALVELVK	ALB protein,Serum albumin ALB,Serum albumin (Fragment) ALB
899.027	391847014	3	2694.32	0.7437	0.0093	1	ALB	YLQQCPFEDHVKLVNEVTEFAK	ALB protein,Serum albumin ALB,Serum albumin (Fragment) ALB
820.771	1.59037e+07	2	1639.78	0.7514	0.0086	0	ALB	DVFLGMFLYEYAR	Serum albumin (Fragment) ALB,Serum albumin ALB
790.809	8.67695e+07	2	1579.86	0.7524	1.2e-05	1	ALB	EFAEVSKLVTDLTK	Serum albumin (Fragment) ALB,Serum albumin ALB
667.711	1.7784e+08	2	1333.66	0.7536	0.008	1	ALB	QHKDDNPNLPR	Serum albumin (Fragment) ALB,ALB protein,Serum albumin ALB
712.732	1.87163e+08	2	1423.7	0.7568	0.0031	1	ALB	CVLHEKTPVSDR	Serum albumin ALB,ALB protein,Serum albumin (Fragment) ALB
797.805	2.61033e+08	2	1593.81	0.7886	0.00069	1	ALB	FLQHKDDNPNLPR	ALB protein,Serum albumin ALB,Serum albumin (Fragment) ALB
644.952	5.87751e+07	3	1932.04	0.8037	0.033	1	ALB	SLHTLFGDKLCTVATLR	ALB protein,Serum albumin ALB,Serum albumin (Fragment) ALB
667.738	1.93485e+07	2	1333.66	0.8086	2.2e-05	1	ALB	QHKDDNPNLPR	Serum albumin (Fragment) ALB,ALB protein,Serum albumin ALB
633.94	2.34866e+08	3	1898.99	0.8106	0.004	1	ALB	RHPYFYAPELLFFAK	Serum albumin ALB,Serum albumin (Fragment) ALB
642.632	1.7541e+07	3	1925.07	0.8106	0.034	1	ALB	VPQVSTPTLVEVSRNLGK	Serum albumin ALB,Serum albumin (Fragment) ALB,ALB protein
842.875	132807208	2	1683.93	0.8116	0.0015	0	ALB	EFKPLVEEPQNLIK	Serum albumin ALB,ALB protein,Serum albumin (Fragment) ALB
978.44	7.19069e+07	2	1955.04	0.8338	4.6e-05	1	ALB	FEQLGEYKFQNALLVR	ALB protein,Serum albumin ALB,Serum albumin (Fragment) ALB
700.294	1.96301e+07	3	2098.02	0.8451	0.004	2	ALB	RADLAKYICENQDSISSK	Serum albumin ALB,Serum albumin (Fragment) ALB
734.848	9597852976	2	1467.84	0.8456	0.0017	1	ALB	RHPDYSVVLLLR	Serum albumin (Fragment) ALB,Serum albumin ALB
704.991	4.59059e+07	3	2112.11	0.8475	0.0017	2	ALB	YTKKVPQVSTPTLVEVSR	Serum albumin ALB,Serum albumin (Fragment) ALB,ALB protein
547.928	1.2602e+08	3	1640.92	0.8478	0.00014	1	ALB	KVPQVSTPTLVEVSR	Serum albumin ALB,ALB protein,Serum albumin (Fragment) ALB
820.82	7.51041e+06	2	1639.78	0.8496	0.00055	0	ALB	DVFLGMFLYEYAR	Serum albumin (Fragment) ALB,Serum albumin ALB
756.85	2144698495	2	1511.84	0.8502	3.1e-07	0	ALB	VPQVSTPTLVEVSR	ALB protein,Serum albumin ALB,Serum albumin (Fragment) ALB
756.85	4.65641e+08	2	1511.84	0.8504	1.4e-06	0	ALB	VPQVSTPTLVEVSR	Serum albumin (Fragment) ALB,ALB protein,Serum albumin ALB
535.201	1.09767e+08	2	1068.54	0.8506	0.00096	1	ALB	KDDNPNLPR	ALB protein,Serum albumin (Fragment) ALB,Serum albumin ALB
572.273	1176852114	2	1142.68	0.861	0.013	1	ALB	KLVAASQAALGL	ALB protein,Serum albumin ALB,Serum albumin (Fragment) ALB
1292.56	4.62832e+06	2	2583.25	0.8642	0.0046	1	ALB	QNCELFEQLGEYKFQNALLVR	Serum albumin (Fragment) ALB,ALB protein,Serum albumin ALB
778.38	1.58632e+07	2	1554.89	0.8646	0.0039	0	ALB	FKPLVEEPQNLIK	Serum albumin ALB,Serum albumin (Fragment) ALB,ALB protein
572.277	53627374	2	1142.68	0.8682	0.015	1	ALB	KLVAASQAALGL	ALB protein,Serum albumin (Fragment) ALB,Serum albumin ALB
719.832	7.50341e+07	2	1437.78	0.871	0.0081	1	ALB	GEYKFQNALLVR	Serum albumin ALB,ALB protein,Serum albumin (Fragment) ALB
642.654	7.90631e+07	3	1925.07	0.8763	0.0086	1	ALB	VPQVSTPTLVEVSRNLGK	ALB protein,Serum albumin ALB,Serum albumin (Fragment) ALB
719.994	9.13236e+08	3	2157.09	0.8769	5.4e-05	2	ALB	ATKEQLKAVMDDFAAFVEK	Serum albumin ALB,ALB protein,Serum albumin (Fragment) ALB
756.865	11679272296	2	1511.84	0.8804	3.3e-05	0	ALB	VPQVSTPTLVEVSR	Serum albumin (Fragment) ALB,ALB protein,Serum albumin ALB
683.321	2.03576e+07	3	2047.06	0.8847	0.05	0	ALB	VFDEFKPLVEEPQNLIK	Serum albumin (Fragment) ALB,ALB protein,Serum albumin ALB
947.793	8.94469e+08	3	2840.48	0.8874	0.009	2	ALB	IKQNCELFEQLGEYKFQNALLVR	ALB protein,Serum albumin ALB,Serum albumin (Fragment) ALB
633.966	2.38463e+08	3	1898.99	0.8886	0.04	1	ALB	RHPYFYAPELLFFAK	Serum albumin (Fragment) ALB,Serum albumin ALB
792.856	8.79508e+06	2	1583.81	0.8908	7.6e-08	1	ALB	LKAVMDDFAAFVEK	Serum albumin (Fragment) ALB,Serum albumin ALB,ALB protein
993.452	2.56606e+07	2	1985	0.8914	0.00077	2	ALB	KEQLKAVMDDFAAFVEK	ALB protein,Serum albumin (Fragment) ALB,Serum albumin ALB
940.868	1.07158e+07	2	1879.84	0.8924	0.028	1	ALB	KVPQVSTPTLVEVSR	Serum albumin (Fragment) ALB,ALB protein,Serum albumin ALB
640.748	1.52145e+08	2	1279.59	0.8932	0.00086	0	ALB	FHDNEETFLK	Serum albumin ALB,ALB protein,Serum albumin (Fragment) ALB
640.748	1.52145e+08	2	1279.59	0.8932	0.00086	0	ALB	FHDNEETFLK	Serum albumin (Fragment) ALB,ALB protein,Serum albumin ALB
686.002	1.74964e+07	3	2055.1	0.8952	0.00047	2	ALB	RHPYFYAPELLFFAKR	Serum albumin (Fragment) ALB,Serum albumin ALB
700.311	2.82767e+07	3	2098.02	0.8952	0.0073	2	ALB	RADLAKYICENQDSISSK	Serum albumin (Fragment) ALB,Serum albumin ALB
579.948	1.47194e+08	3	1736.93	0.8955	1.7e-08	2	ALB	LSQRFPKAEFAEVSK	Serum albumin ALB,Serum albumin (Fragment) ALB
637.948	1.00022e+08	3	1910.93	0.8967	0.014	0	ALB	RPCFSALEVDETYVPK	ALB protein,Serum albumin (Fragment) ALB,Serum albumin ALB
518.747	2.08577e+08	2	1035.59	0.8992	0.0018	0	ALB	APELLFFAK	Serum albumin ALB,Serum albumin (Fragment) ALB
776.392	9.54371e+07	2	1550.87	0.9078	1.7e-07	1	ALB	LGEYKFQNALLVR	Serum albumin (Fragment) ALB,ALB protein,Serum albumin ALB
797.865	1.15584e+07	2	1593.81	0.9102	0.00018	1	ALB	FLQHKDDNPNLPR	Serum albumin ALB,Serum albumin (Fragment) ALB,ALB protein
999.424	2.73125e+06	2	1996.93	0.9106	0.00013	1	ALB	NECFLQHKDDNPNLPR	ALB protein,Serum albumin ALB,Serum albumin (Fragment) ALB
667.79	6.99594e+07	2	1333.66	0.9114	0.0045	1	ALB	QHKDDNPNLPR	Serum albumin ALB,Serum albumin (Fragment) ALB,ALB protein
589.288	353570	3	1764.94	0.9126	0.024	3	ALB	GVFRRDAHKSEVAHR	ALB protein,Serum albumin ALB,Serum albumin (Fragment) ALB
589.288	352422	3	1764.94	0.9135	0.0089	3	ALB	GVFRRDAHKSEVAHR	Serum albumin (Fragment) ALB,ALB protein,Serum albumin ALB
589.288	352422	3	1764.94	0.9135	0.0089	3	ALB	GVFRRDAHKSEVAHR	Serum albumin (Fragment) ALB,ALB protein,Serum albumin ALB
589.288	2.52129e+06	3	1764.94	0.9138	0.042	3	ALB	GVFRRDAHKSEVAHR	ALB protein,Serum albumin ALB,Serum albumin (Fragment) ALB
501.263	3425640312	2	1000.6	0.9142	0.015	0	ALB	QTALVELVK	ALB protein,Serum albumin ALB,Serum albumin (Fragment) ALB
589.289	445850	3	1764.94	0.9144	0.013	3	ALB	GVFRRDAHKSEVAHR	Serum albumin ALB,ALB protein,Serum albumin (Fragment) ALB
589.289	502364	3	1764.94	0.9144	0.018	3	ALB	GVFRRDAHKSEVAHR	ALB protein,Serum albumin (Fragment) ALB,Serum albumin ALB
589.289	502364	3	1764.94	0.9144	0.018	3	ALB	GVFRRDAHKSEVAHR	Serum albumin (Fragment) ALB,Serum albumin ALB,ALB protein
481.242	1.65152e+08	2	960.562	0.915	0.0066	0	ALB	FQNALLVR	ALB protein,Serum albumin ALB,Serum albumin (Fragment) ALB
572.301	4178486639	2	1142.68	0.9164	0.02	1	ALB	KLVAASQAALGL	Serum albumin (Fragment) ALB,Serum albumin ALB,ALB protein
572.301	8345256156	2	1142.68	0.9166	0.0052	1	ALB	KLVAASQAALGL	ALB protein,Serum albumin ALB,Serum albumin (Fragment) ALB
572.302	1322718814	2	1142.68	0.918	0.025	1	ALB	KLVAASQAALGL	ALB protein,Serum albumin (Fragment) ALB,Serum albumin ALB
968.417	1.65156e+07	2	1934.9	0.9208	0.00011	0	ALB	DEMPADLPSLAADFVESK	Serum albumin (Fragment) ALB,Serum albumin ALB
535.237	2.02497e+07	2	1068.54	0.9232	0.0048	1	ALB	KDDNPNLPR	Serum albumin (Fragment) ALB,ALB protein,Serum albumin ALB
614.761	3.34715e+07	2	1227.59	0.9248	0.052	1	ALB	FKDLGEENFK	ALB protein,Serum albumin ALB,Serum albumin (Fragment) ALB
1036	1.01343e+08	2	2070.06	0.9256	2.1e-05	2	ALB	TKEQLKAVMDDFAAFVEK	Serum albumin ALB,Serum albumin (Fragment) ALB,ALB protein
724.34	2.09826e+07	2	1446.74	0.927	0.0049	1	ALB	LQHKDDNPNLPR	ALB protein,Serum albumin ALB,Serum albumin (Fragment) ALB
734.889	2.66251e+08	2	1467.84	0.9272	4.8e-05	1	ALB	RHPDYSVVLLLR	Serum albumin (Fragment) ALB,Serum albumin ALB
935.508	6.63319e+07	2	1869.08	0.9276	0.00022	2	ALB	TKKVPQVSTPTLVEVSR	Serum albumin (Fragment) ALB,ALB protein,Serum albumin ALB
724.34	9.45605e+06	2	1446.74	0.9288	6.6e-07	1	ALB	LQHKDDNPNLPR	Serum albumin (Fragment) ALB,ALB protein,Serum albumin ALB
636.767	3532551572	2	1271.6	0.9294	0.0087	0	ALB	VMDDFAAFVEK	ALB protein,Serum albumin (Fragment) ALB,Serum albumin ALB
490.263	7.04682e+06	3	1467.84	0.9309	0.0039	1	ALB	RHPDYSVVLLLR	Serum albumin ALB,Serum albumin (Fragment) ALB
538.241	4.55297e+06	2	1074.54	0.932	0.068	1	ALB	LDELRDEGK	Serum albumin ALB,Serum albumin (Fragment) ALB
631.281	269882872	2	1260.62	0.933	7.1e-05	1	ALB	HDNEETFLKK	Serum albumin ALB,ALB protein,Serum albumin (Fragment) ALB
603.772	89653310	2	1205.6	0.9336	0.00011	1	ALB	HKDDNPNLPR	ALB protein,Serum albumin ALB,Serum albumin (Fragment) ALB
631.282	1.90843e+08	2	1260.62	0.9344	2.9e-05	1	ALB	HDNEETFLKK	Serum albumin ALB,ALB protein,Serum albumin (Fragment) ALB
854.386	4.91239e+07	2	1706.83	0.935	0.00064	0	ALB	MPADLPSLAADFVESK	Serum albumin ALB,Serum albumin (Fragment) ALB
644.996	8.77751e+07	3	1932.04	0.9354	0.029	1	ALB	SLHTLFGDKLCTVATLR	ALB protein,Serum albumin (Fragment) ALB,Serum albumin ALB
613.95	1.30903e+08	3	1838.9	0.9354	0.00043	1	ALB	EQLKAVMDDFAAFVEK	ALB protein,Serum albumin ALB,Serum albumin (Fragment) ALB
574.285	1.57624e+08	3	1719.9	0.936	0.079	1	ALB	KVPQVSTPTLVEVSR	ALB protein,Serum albumin ALB,Serum albumin (Fragment) ALB
837.041	2.00296e+07	3	2508.17	0.9408	0.0083	2	ALB	EPERNECFLQHKDDNPNLPR	Serum albumin ALB,ALB protein,Serum albumin (Fragment) ALB
840.438	1.31331e+07	2	1678.93	0.9418	2.6e-05	1	ALB	QLGEYKFQNALLVR	Serum albumin (Fragment) ALB,Serum albumin ALB,ALB protein
837.042	6.11739e+06	3	2508.17	0.9435	0.0018	2	ALB	EPERNECFLQHKDDNPNLPR	ALB protein,Serum albumin (Fragment) ALB,Serum albumin ALB
619.284	2.84593e+07	3	1854.89	0.9441	0.0081	1	ALB	EQLKAVMDDFAAFVEK	ALB protein,Serum albumin ALB,Serum albumin (Fragment) ALB
929.432	346287305	2	1856.91	0.9458	2.7e-06	1	ALB	EQLKAVMDDFAAFVEK	Serum albumin ALB,ALB protein,Serum albumin (Fragment) ALB
724.349	2.67769e+06	2	1446.74	0.9464	0.00023	1	ALB	LQHKDDNPNLPR	ALB protein,Serum albumin (Fragment) ALB,Serum albumin ALB
538.249	1.2998e+07	2	1074.54	0.9476	0.0079	1	ALB	LDELRDEGK	Serum albumin (Fragment) ALB,Serum albumin ALB
705.824	5.09537e+07	2	1409.69	0.9478	0.00054	0	ALB	FLGMFLYEYAR	Serum albumin ALB,Serum albumin (Fragment) ALB
993.481	1.80655e+08	2	1985	0.95	0.0094	2	ALB	KEQLKAVMDDFAAFVEK	ALB protein,Serum albumin (Fragment) ALB,Serum albumin ALB
1300.63	1.33512e+07	2	2599.3	0.9518	0.00057	1	ALB	QNCELFEQLGEYKFQNALLVR	Serum albumin (Fragment) ALB,ALB protein,Serum albumin ALB
639.321	2.49663e+08	2	1276.68	0.9566	0.00056	0	ALB	LPSLAADFVESK	Serum albumin (Fragment) ALB,Serum albumin ALB
672.3	4.3386e+07	2	1342.63	0.9584	0.00014	0	ALB	AVMDDFAAFVEK	ALB protein,Serum albumin (Fragment) ALB,Serum albumin ALB
874.386	1.00562e+07	3	2620.18	0.9591	0.004	2	ALB	QEPERNECFLQHKDDNPNLPR	Serum albumin ALB,ALB protein,Serum albumin (Fragment) ALB
814.848	5.01181e+06	2	1627.73	0.9614	0.0024	2	ALB	ADDKETCFAEEGKK	ALB protein,Serum albumin (Fragment) ALB,Serum albumin ALB
535.256	5.24747e+07	2	1068.54	0.962	0.0027	1	ALB	KDDNPNLPR	Serum albumin (Fragment) ALB,ALB protein,Serum albumin ALB
608.336	1.2639e+08	2	1214.7	0.965	0.0058	1	ALB	EVSKLVTDLTK	Serum albumin ALB,Serum albumin (Fragment) ALB
726.394	7.4533e+08	2	1450.81	0.9654	7.1e-10	1	ALB	FAEVSKLVTDLTK	Serum albumin ALB,Serum albumin (Fragment) ALB
890.482	1.85143e+08	2	1778.99	0.9672	2.6e-07	2	ALB	KAEFAEVSKLVTDLTK	Serum albumin (Fragment) ALB,Serum albumin ALB
695.587	7.19552e+07	4	2778.36	0.9676	0.0085	1	ALB	LVRPEVDVMCTAFHDNEETFLKK	ALB protein,Serum albumin ALB,Serum albumin (Fragment) ALB
619.292	7.04533e+07	3	1854.89	0.9684	0.00044	1	ALB	EQLKAVMDDFAAFVEK	Serum albumin ALB,ALB protein,Serum albumin (Fragment) ALB
724.361	3.93119e+06	2	1446.74	0.9698	7.2e-05	1	ALB	LQHKDDNPNLPR	Serum albumin (Fragment) ALB,ALB protein,Serum albumin ALB
890.484	1.75422e+08	2	1778.99	0.9704	0.0036	2	ALB	KAEFAEVSKLVTDLTK	Serum albumin ALB,Serum albumin (Fragment) ALB
576.289	2.08735e+07	2	1150.6	0.971	0.033	0	ALB	LVNEVTEFAK	Serum albumin ALB,Serum albumin (Fragment) ALB,ALB protein
874.062	6.01673e+06	3	2619.2	0.9723	0.088	2	ALB	QEPERNECFLQHKDDNPNLPR	ALB protein,Serum albumin (Fragment) ALB,Serum albumin ALB
619.294	1351351724	3	1854.89	0.9726	0.029	1	ALB	EQLKAVMDDFAAFVEK	ALB protein,Serum albumin ALB,Serum albumin (Fragment) ALB
709.038	5.08265e+08	3	2124.12	0.9774	0.0085	2	ALB	NQLCVLHEKTPVSDRVTK	ALB protein,Serum albumin ALB,Serum albumin (Fragment) ALB
874.064	1.29021e+07	3	2619.2	0.9786	0.028	2	ALB	QEPERNECFLQHKDDNPNLPR	Serum albumin ALB,ALB protein,Serum albumin (Fragment) ALB
1033.98	5.45059e+07	4	4131.9	0.9796	0.0012	1	ALB	CCEKPLLEKSHCIAEVENDEMPADLPSLAADFVESK	Serum albumin ALB,Serum albumin (Fragment) ALB
645.011	1.12608e+08	3	1932.04	0.9807	0.026	1	ALB	SLHTLFGDKLCTVATLR	Serum albumin ALB,ALB protein,Serum albumin (Fragment) ALB
666.969	1.86905e+07	3	1997.91	0.9807	0.069	1	ALB	NECFLQHKDDNPNLPR	ALB protein,Serum albumin ALB,Serum albumin (Fragment) ALB
1013.43	3.64028e+07	4	4049.73	0.9808	0.018	3	ALB	ETYGEMADCCAKQEPERNECFLQHKDDNPNLPR	Serum albumin ALB,Serum albumin (Fragment) ALB,ALB protein
1350.91	1.54466e+07	3	4049.73	0.981	0.0035	3	ALB	ETYGEMADCCAKQEPERNECFLQHKDDNPNLPR	Serum albumin ALB,ALB protein,Serum albumin (Fragment) ALB
561.73	7.74416e+06	2	1121.47	0.9818	0.033	0	ALB	CCTESLVNR	ALB protein,Serum albumin (Fragment) ALB,Serum albumin ALB
507.794	1.70341e+07	2	1013.6	0.9826	0.074	0	ALB	LVAASQAALGL	ALB protein,Serum albumin ALB,Serum albumin (Fragment) ALB
1013.43	2.19107e+07	4	4049.73	0.9828	0.0074	3	ALB	ETYGEMADCCAKQEPERNECFLQHKDDNPNLPR	ALB protein,Serum albumin ALB,Serum albumin (Fragment) ALB
1350.91	9.61955e+06	3	4049.73	0.9858	5.7e-05	3	ALB	ETYGEMADCCAKQEPERNECFLQHKDDNPNLPR	Serum albumin ALB,ALB protein,Serum albumin (Fragment) ALB
509.765	1.02554e+07	2	1017.54	0.9864	0.043	0	ALB	SLHTLFGDK	ALB protein,Serum albumin ALB,Serum albumin (Fragment) ALB
765.932	1.7382e+07	2	1529.87	0.987	3.2e-05	2	ALB	AWAVARLSQRFPK	Serum albumin ALB,Serum albumin (Fragment) ALB
470.02	3.83752e+07	4	1876.07	0.9876	0.0023	3	ALB	AFKAWAVARLSQRFPK	Serum albumin (Fragment) ALB,Serum albumin ALB
603.8	8.02153e+07	2	1205.6	0.9898	0.00089	1	ALB	HKDDNPNLPR	Serum albumin (Fragment) ALB,ALB protein,Serum albumin ALB
579.826	1.34016e+08	2	1157.65	0.99	0.0027	1	ALB	AWAVARLSQR	Serum albumin ALB,Serum albumin (Fragment) ALB
518.792	1.84653e+07	2	1035.59	0.9902	0.0015	0	ALB	APELLFFAK	Serum albumin ALB,Serum albumin (Fragment) ALB
542.796	127840013	2	1083.59	0.9904	0.0075	1	ALB	RYLYEIAR	Serum albumin (Fragment) ALB
601.718	1.11719e+07	2	1201.44	0.9906	0.047	0	ALB	CCTESLVNR	Serum albumin (Fragment) ALB,ALB protein,Serum albumin ALB
640.797	1.4646e+07	2	1279.59	0.9906	0.0017	0	ALB	FHDNEETFLK	Serum albumin (Fragment) ALB,ALB protein,Serum albumin ALB
765.934	2.91858e+07	2	1529.87	0.9908	0.042	2	ALB	AWAVARLSQRFPK	Serum albumin ALB,Serum albumin (Fragment) ALB
1033.47	5.10758e+07	2	2064.94	0.992	8.5e-05	0	ALB	NDEMPADLPSLAADFVESK	Serum albumin (Fragment) ALB,Serum albumin ALB
600.959	2207430831	3	1799.87	0.9921	0.037	1	ALB	KVPQVSTPTLVEVSR	ALB protein,Serum albumin (Fragment) ALB,Serum albumin ALB
860.023	4.84831e+06	3	2577.06	0.9924	0.0023	1	ALB	TCVADESAENCDKSLHTLFGDK	ALB protein,Serum albumin (Fragment) ALB,Serum albumin ALB
685.063	4.91833e+07	3	2052.18	0.9936	1.8e-08	2	ALB	KVPQVSTPTLVEVSRNLGK	ALB protein,Serum albumin (Fragment) ALB,Serum albumin ALB
992.451	2.66221e+07	3	2974.34	0.9939	3.5e-10	0	ALB	SHCIAEVENDEMPADLPSLAADFVESK	Serum albumin ALB,Serum albumin (Fragment) ALB
878.135	1.50269e+08	3	2631.4	0.9939	0.061	3	ALB	HKPKATKEQLKAVMDDFAAFVEK	Serum albumin (Fragment) ALB,ALB protein,Serum albumin ALB
660.061	50625672	4	2636.23	0.9944	0.00056	2	ALB	QEPERNECFLQHKDDNPNLPR	Serum albumin ALB,ALB protein,Serum albumin (Fragment) ALB
600.96	3497900178	3	1799.87	0.9945	0.038	1	ALB	KVPQVSTPTLVEVSR	ALB protein,Serum albumin ALB,Serum albumin (Fragment) ALB
722.822	9.4612e+07	2	1443.64	0.995	0.0056	0	ALB	YICENQDSISSK	Serum albumin ALB,Serum albumin (Fragment) ALB
767.705	490041	3	2300.1	0.9954	0.012	1	ALB	NYAEAKDVFLGMFLYEYAR	Serum albumin ALB,Serum albumin (Fragment) ALB
722.822	5.90127e+06	2	1443.64	0.9954	6.7e-06	0	ALB	YICENQDSISSK	Serum albumin (Fragment) ALB,Serum albumin ALB
588.315	2.51482e+08	3	1761.94	0.9954	1.8e-08	1	ALB	PYFYAPELLFFAKR	Serum albumin (Fragment) ALB,Serum albumin ALB
843.904	1.22995e+07	2	1685.8	0.9958	0.0011	1	ALB	YICENQDSISSKLK	Serum albumin ALB,Serum albumin (Fragment) ALB
720.033	5.09674e+08	3	2157.09	0.996	6e-05	2	ALB	ATKEQLKAVMDDFAAFVEK	Serum albumin (Fragment) ALB,ALB protein,Serum albumin ALB
773.037	1.00112e+06	3	2316.1	0.9963	0.017	1	ALB	NYAEAKDVFLGMFLYEYAR	Serum albumin (Fragment) ALB,Serum albumin ALB
660.061	1.10982e+07	4	2636.23	0.9964	0.0026	2	ALB	QEPERNECFLQHKDDNPNLPR	ALB protein,Serum albumin ALB,Serum albumin (Fragment) ALB
836.799	1.48286e+08	3	2507.39	0.9966	8.8e-10	3	ALB	LSQRFPKAEFAEVSKLVTDLTK	Serum albumin (Fragment) ALB,Serum albumin ALB
608.639	105446257	3	1822.9	0.9966	5e-05	1	ALB	EQLKAVMDDFAAFVEK	ALB protein,Serum albumin ALB,Serum albumin (Fragment) ALB
767.706	446441	3	2300.1	0.9966	0.00018	1	ALB	NYAEAKDVFLGMFLYEYAR	Serum albumin ALB,Serum albumin (Fragment) ALB
988.861	2.42293e+08	3	2963.57	0.9966	0.019	3	ALB	YLYEIARRHPYFYAPELLFFAKR	Serum albumin ALB,Serum albumin (Fragment) ALB
634.002	1.72037e+06	3	1898.99	0.9966	0.026	1	ALB	HPYFYAPELLFFAKR	Serum albumin (Fragment) ALB,Serum albumin ALB
749.97	1.83054e+08	2	1497.94	0.9968	0.00011	2	ALB	QIKKQTALVELVK	Serum albumin (Fragment) ALB,ALB protein,Serum albumin ALB
912.454	1.11466e+08	2	1822.9	0.9968	0.00083	1	ALB	EQLKAVMDDFAAFVEK	ALB protein,Serum albumin (Fragment) ALB,Serum albumin ALB
536.278	6.38866e+07	4	2141.09	0.9968	0.00036	2	ALB	ATKEQLKAVMDDFAAFVEK	Serum albumin (Fragment) ALB,ALB protein,Serum albumin ALB
685.392	1.78786e+08	3	2053.16	0.9969	1.2e-08	2	ALB	KVPQVSTPTLVEVSRNLGK	ALB protein,Serum albumin (Fragment) ALB,Serum albumin ALB
900.482	1.73893e+08	2	1798.96	0.9972	1.1e-05	0	ALB	DEFKPLVEEPQNLIK	ALB protein,Serum albumin (Fragment) ALB,Serum albumin ALB
608.639	5.00305e+07	3	1822.9	0.9975	2.3e-06	1	ALB	EQLKAVMDDFAAFVEK	ALB protein,Serum albumin ALB,Serum albumin (Fragment) ALB
974.016	1.05082e+08	2	1946.03	0.9976	0.00063	0	ALB	FDEFKPLVEEPQNLIK	Serum albumin (Fragment) ALB,Serum albumin ALB,ALB protein
978.522	1.4854e+07	2	1955.04	0.9976	4.1e-08	1	ALB	FEQLGEYKFQNALLVR	ALB protein,Serum albumin ALB,Serum albumin (Fragment) ALB
968.455	2.18574e+07	2	1934.9	0.9976	0.00054	0	ALB	DEMPADLPSLAADFVESK	Serum albumin (Fragment) ALB,Serum albumin ALB
836.8	1.72124e+08	3	2507.39	0.9978	0.024	3	ALB	LSQRFPKAEFAEVSKLVTDLTK	Serum albumin ALB,Serum albumin (Fragment) ALB
900.482	1.05004e+08	2	1798.96	0.9978	3.3e-08	0	ALB	DEFKPLVEEPQNLIK	Serum albumin ALB,Serum albumin (Fragment) ALB,ALB protein
741.457	2.18122e+08	2	1480.91	0.998	1.7e-08	2	ALB	QIKKQTALVELVK	ALB protein,Serum albumin ALB,Serum albumin (Fragment) ALB
974.016	1.62613e+08	2	1946.03	0.998	4.1e-05	0	ALB	FDEFKPLVEEPQNLIK	ALB protein,Serum albumin (Fragment) ALB,Serum albumin ALB
842.968	1.47517e+08	2	1683.93	0.998	0.00054	0	ALB	EFKPLVEEPQNLIK	Serum albumin ALB,Serum albumin (Fragment) ALB,ALB protein
642.694	8.21189e+07	3	1925.07	0.9981	5.5e-05	1	ALB	VPQVSTPTLVEVSRNLGK	Serum albumin ALB,ALB protein,Serum albumin (Fragment) ALB
1023.55	547242	2	2045.09	0.9982	0.084	0	ALB	VFDEFKPLVEEPQNLIK	Serum albumin (Fragment) ALB,ALB protein,Serum albumin ALB
1159.05	1.32417e+07	2	2316.1	0.9984	7.1e-07	1	ALB	NYAEAKDVFLGMFLYEYAR	Serum albumin (Fragment) ALB,Serum albumin ALB
741.898	4.51504e+08	4	2963.57	0.9984	0.0073	3	ALB	YLYEIARRHPYFYAPELLFFAKR	Serum albumin (Fragment) ALB,Serum albumin ALB
490.285	4.7201e+07	3	1467.84	0.9984	0.00016	1	ALB	RHPDYSVVLLLR	Serum albumin (Fragment) ALB,Serum albumin ALB
608.639	8.56891e+07	3	1822.9	0.9984	0.068	1	ALB	EQLKAVMDDFAAFVEK	Serum albumin (Fragment) ALB,ALB protein,Serum albumin ALB
1023.55	7.2934e+08	2	2045.09	0.9984	1.1e-09	0	ALB	VFDEFKPLVEEPQNLIK	ALB protein,Serum albumin (Fragment) ALB,Serum albumin ALB
1017.07	2.84348e+06	2	2032.14	0.9986	3e-06	2	ALB	YTKKVPQVSTPTLVEVSR	ALB protein,Serum albumin (Fragment) ALB,Serum albumin ALB
849.393	2.38838e+06	3	2545.17	0.9987	4.1e-05	1	ALB	EFNAETFTFHADICTLSEKER	Serum albumin (Fragment) ALB,ALB protein,Serum albumin ALB
707.39	5.35792e+07	2	1412.77	0.9988	3.4e-05	0	ALB	PQVSTPTLVEVSR	Serum albumin (Fragment) ALB,Serum albumin ALB,ALB protein
617.358	9.81107e+07	2	1232.71	0.9988	0.0018	1	ALB	EVSKLVTDLTK	Serum albumin ALB,Serum albumin (Fragment) ALB
656.874	1.92227e+07	2	1311.74	0.999	4.6e-05	0	ALB	HPDYSVVLLLR	Serum albumin (Fragment) ALB,Serum albumin ALB
581.969	1.57581e+06	3	1742.89	0.999	0.094	0	ALB	HPYFYAPELLFFAK	Serum albumin ALB,Serum albumin (Fragment) ALB
790.932	3.02239e+08	2	1579.86	0.999	1e-05	1	ALB	EFAEVSKLVTDLTK	Serum albumin (Fragment) ALB,Serum albumin ALB
555.966	9.48408e+07	3	1664.88	0.999	0.0015	1	ALB	YFYAPELLFFAKR	Serum albumin (Fragment) ALB,Serum albumin ALB
749.971	2.66648e+08	2	1497.94	0.999	0.011	2	ALB	QIKKQTALVELVK	Serum albumin (Fragment) ALB,ALB protein,Serum albumin ALB
685.065	1.15044e+08	3	2052.18	0.999	0.013	2	ALB	KVPQVSTPTLVEVSRNLGK	Serum albumin ALB,ALB protein,Serum albumin (Fragment) ALB
749.971	1.93624e+08	2	1497.94	0.9992	0.00018	2	ALB	QIKKQTALVELVK	Serum albumin (Fragment) ALB,ALB protein,Serum albumin ALB
714.703	3.04143e+07	3	2141.09	0.9993	1.6e-07	2	ALB	ATKEQLKAVMDDFAAFVEK	Serum albumin (Fragment) ALB,ALB protein,Serum albumin ALB
547.65	1.66368e+08	3	1639.94	0.9993	5.8e-05	1	ALB	KVPQVSTPTLVEVSR	ALB protein,Serum albumin ALB,Serum albumin (Fragment) ALB
579.982	5.54111e+07	3	1736.93	0.9993	0.0099	2	ALB	LSQRFPKAEFAEVSK	Serum albumin (Fragment) ALB,Serum albumin ALB
682.703	6.54934e+06	3	2045.09	0.9993	0.0011	0	ALB	VFDEFKPLVEEPQNLIK	ALB protein,Serum albumin ALB,Serum albumin (Fragment) ALB
588.317	1.50818e+08	3	1761.94	0.9993	1.3e-05	1	ALB	PYFYAPELLFFAKR	Serum albumin ALB,Serum albumin (Fragment) ALB
878.137	2.54246e+08	3	2631.4	0.9993	0.00092	3	ALB	HKPKATKEQLKAVMDDFAAFVEK	ALB protein,Serum albumin ALB,Serum albumin (Fragment) ALB
682.703	507734	3	2045.09	0.9993	0.015	0	ALB	VFDEFKPLVEEPQNLIK	Serum albumin ALB,Serum albumin (Fragment) ALB,ALB protein
594.835	6.405e+07	2	1187.66	0.9994	0.00029	0	ALB	VSTPTLVEVSR	Serum albumin ALB,ALB protein,Serum albumin (Fragment) ALB
912.456	2.80966e+08	2	1822.9	0.9994	0.037	1	ALB	EQLKAVMDDFAAFVEK	Serum albumin ALB,ALB protein,Serum albumin (Fragment) ALB
494.641	6.23384e+07	3	1480.91	0.9996	0.037	2	ALB	QIKKQTALVELVK	ALB protein,Serum albumin ALB,Serum albumin (Fragment) ALB
1351.24	3.0246e+07	3	4050.71	0.9996	9.7e-06	3	ALB	ETYGEMADCCAKQEPERNECFLQHKDDNPNLPR	ALB protein,Serum albumin ALB,Serum albumin (Fragment) ALB
689.393	3.53753e+07	2	1376.78	0.9996	0.00018	1	ALB	VKLVNEVTEFAK	Serum albumin ALB,ALB protein,Serum albumin (Fragment) ALB
436.931	691726	3	1307.78	0.9996	0.043	2	ALB	HKPKATKEQLK	Serum albumin ALB,ALB protein,Serum albumin (Fragment) ALB
726.411	1.38034e+08	2	1450.81	0.9996	4.8e-09	1	ALB	FAEVSKLVTDLTK	Serum albumin (Fragment) ALB,Serum albumin ALB
749.972	5.4865e+06	2	1497.94	0.9998	0.034	2	ALB	QIKKQTALVELVK	ALB protein,Serum albumin (Fragment) ALB,Serum albumin ALB
[truncated: 948 more rows]
